# Supplementary material for: 2-[(Methyl­sulfan­yl)meth­yl]-1,2-benz­isothia­zol-3(2H)-one 1,1-dioxide
Source: Acta Crystallogr Sect E Struct Rep Online. 2008 Sep 6;64(Pt 10):o1897. doi: 10.1107/S1600536808028109 (PMC2959482; doi:10.1107/S1600536808028109)
Supplement: Supplementary file 2 [file e-64-o1897-Isup2.hkl]

#
# h,k,l, Fc-squared, Fo-squared, sigma(Fo-squared) and status flag
#
data_I
_shelx_title ' Compound X'
_shelx_refln_list_code          4
_shelx_F_calc_maximum       88.25
_exptl_crystal_F_000       504.00
_reflns_d_resolution_high  0.7709
 
loop_
 _symmetry_equiv_pos_as_xyz
 'x, y, z'
 '-x, y+1/2, -z+1/2'
 '-x, -y, -z'
 'x, -y-1/2, z-1/2'
 
_cell_length_a     7.5500
_cell_length_b    17.3320
_cell_length_c     9.4550
_cell_angle_alpha  90.000
_cell_angle_beta  124.260
_cell_angle_gamma  90.000
 
_shelx_F_squared_multiplier     1.000
 
loop_
 _refln_index_h
 _refln_index_k
 _refln_index_l
 _refln_F_squared_calc
 _refln_F_squared_meas
 _refln_F_squared_sigma
 _refln_observed_status
   2   0   0     2908.72     2645.94     62.10 o
   3   0   0     1291.21     1304.55     22.37 o
   4   0   0      852.71      852.72     14.46 o
   5   0   0       55.96       46.15      4.00 o
   6   0   0     1436.23     1400.13     40.54 o
   7   0   0       89.73       68.54      5.89 o
   8   0   0      826.68      852.72     53.33 o
   2   1   0      615.55      669.66      7.06 o
   3   1   0      332.65      326.45      4.75 o
   4   1   0      872.51      899.88      9.85 o
   5   1   0      247.52      244.76      4.61 o
   6   1   0        0.09        1.90      2.02 o
   7   1   0        0.13        1.62      2.87 o
   8   1   0       27.25       22.42      6.53 o
   1   2   0     2215.97     1971.92     44.43 o
   2   2   0     2579.03     2744.71     65.69 o
   3   2   0      255.81      242.49      3.13 o
   4   2   0      220.40      212.35      3.02 o
   5   2   0      877.63      827.75     13.00 o
   6   2   0      286.18      298.79     16.60 o
   7   2   0       88.77      108.14      7.05 o
   8   2   0       22.37       14.85      8.60 o
   1   3   0       34.14       32.78      0.88 o
   2   3   0      438.98      350.67      4.45 o
   3   3   0       63.25       89.47      2.79 o
   4   3   0     3361.53     3219.33     43.46 o
   5   3   0      159.91      172.57      3.59 o
   6   3   0      327.28      360.34     10.54 o
   7   3   0        0.28       -1.29      3.87 o
   8   3   0      164.83      116.34     15.01 o
   0   4   0     1691.16     1622.73     27.75 o
   2   4   0     1717.80     1771.01     20.19 o
   3   4   0      922.77      965.87     18.25 o
   4   4   0      372.57      407.39      5.85 o
   5   4   0      484.54      486.28      8.36 o
   6   4   0       98.18       89.16      5.40 o
   7   4   0      627.82      672.40     50.92 o
   1   5   0     5180.72     4771.90    180.11 o
   2   5   0     1181.83     1256.40     15.52 o
   3   5   0     1483.17     1396.98     30.62 o
   4   5   0      260.39      280.11      5.18 o
   5   5   0     1016.32     1013.28     13.93 o
   6   5   0      422.23      414.78     12.36 o
   7   5   0        8.06        7.67      4.25 o
   1   6   0       23.80       29.98      2.59 o
   2   6   0      245.40      210.67     14.26 o
   3   6   0        3.37        2.05      0.68 o
   4   6   0        4.54        3.17      0.91 o
   5   6   0      297.77      323.09      5.86 o
   6   6   0       45.08       40.34      7.57 o
   7   6   0       28.22       15.50      5.47 o
   1   7   0      735.14      704.19      9.07 o
   2   7   0      216.24      192.57      3.30 o
   3   7   0     2562.34     2608.49     74.39 o
   4   7   0       33.59       25.83      1.54 o
   5   7   0       19.49       23.74      1.91 o
   6   7   0       22.57       16.13      3.77 o
   7   7   0        7.85        6.92      9.48 o
   0   8   0     1726.05     1855.82     36.68 o
   1   8   0     1492.44     1470.28     18.43 o
   2   8   0      619.10      687.39      9.55 o
   3   8   0      143.70      142.66      3.67 o
   4   8   0        4.25        8.17      2.86 o
   5   8   0      419.42      405.33     11.21 o
   6   8   0       77.34       70.67      3.61 o
   7   8   0      343.93      386.60     30.27 o
   1   9   0      562.15      568.81     12.20 o
   2   9   0     1336.19     1243.09     18.33 o
   3   9   0      127.32      149.38      6.72 o
   4   9   0     2597.51     2595.26     40.89 o
   5   9   0        2.00        2.90      2.16 o
   6   9   0        0.08        0.72      1.92 o
   7   9   0      193.33      182.10     17.12 o
   0  10   0     1971.06     2336.23     40.71 o
   1  10   0     1349.94     1273.31     24.87 o
   2  10   0      331.97      334.91      7.14 o
   3  10   0       94.27       82.50      7.64 o
   4  10   0       23.49       18.80      7.10 o
   5  10   0       99.17      114.99      6.30 o
   6  10   0      102.88       92.34      6.25 o
   7  10   0      152.17      152.88     16.45 o
   1  11   0     1082.78     1111.31     56.50 o
   2  11   0       14.60       14.37      1.91 o
   3  11   0     2522.55     2469.75     40.16 o
   4  11   0      472.18      450.44     20.12 o
   5  11   0      569.64      535.94     18.63 o
   6  11   0       16.19       20.14      3.07 o
   7  11   0        7.26        0.96      7.88 o
   0  12   0      537.04      482.87     22.44 o
   1  12   0       51.79       51.77      4.00 o
   2  12   0     1499.78     1535.26     29.10 o
   3  12   0       71.12       74.02      3.74 o
   4  12   0      117.93      114.35      5.29 o
   5  12   0       48.61       52.01      5.12 o
   6  12   0      159.83      169.79      9.67 o
   1  13   0       11.03        9.10      2.90 o
   2  13   0      213.87      190.12      8.12 o
   3  13   0      608.36      637.81     14.08 o
   4  13   0       61.35       55.87      4.17 o
   5  13   0      110.44      120.38      7.81 o
   6  13   0       15.96       23.47      5.24 o
   0  14   0      132.41      125.53      9.70 o
   1  14   0     1274.32     1261.30     36.28 o
   2  14   0       12.54        5.53      3.35 o
   3  14   0        6.38        8.38      2.87 o
   4  14   0       14.28       16.81      3.54 o
   5  14   0      221.62      229.06     11.23 o
   6  14   0       79.01       76.18      7.02 o
   1  15   0        1.09       -1.41      3.09 o
   2  15   0      352.71      373.58     13.77 o
   3  15   0      122.27      114.35      6.61 o
   4  15   0      955.36      996.59     25.41 o
   5  15   0       16.18       17.19      5.27 o
   6  15   0      106.75       90.57      7.95 o
   0  16   0        3.98        2.63      4.57 o
   1  16   0      531.61      516.06     16.88 o
   2  16   0        0.93        4.55      4.09 o
   3  16   0       17.28       20.55      4.77 o
   4  16   0       47.72       49.14      4.77 o
   5  16   0      108.11      121.05      8.86 o
   1  17   0       10.26        5.99      3.86 o
   2  17   0      261.28      233.29     11.35 o
   3  17   0      253.46      267.04     12.14 o
   4  17   0      122.84      114.35      9.27 o
   5  17   0       67.07       68.03      8.67 o
   0  18   0     1245.19     1214.49     52.85 o
   1  18   0       19.72       15.81      4.55 o
   2  18   0      443.45      439.67     16.24 o
   3  18   0      134.04      124.84      8.64 o
   4  18   0      215.03      223.93     17.60 o
   1  19   0       11.53       17.19      5.27 o
   2  19   0       57.93       60.11      8.41 o
   3  19   0       15.38       15.57      5.24 o
   4  19   0      211.02      239.47     19.16 o
   0  20   0        0.05       -4.05      8.84 o
   1  20   0       42.57       38.12      6.49 o
   2  20   0       12.62       13.46      5.00 o
   3  20   0        9.62       12.02      5.80 o
   1  21   0       24.78       27.04      6.27 o
   2  21   0      186.73      175.46     12.31 o
   0  22   0       16.60       13.22      8.67 o
   1  22   0        1.16        0.24      5.82 o
  -8   1   1        7.86        1.94      5.20 o
  -7   1   1       21.30       19.50      2.77 o
  -6   1   1      746.93      758.43     11.41 o
  -5   1   1      529.01      515.73      6.46 o
  -4   1   1        5.66        2.16      0.51 o
  -3   1   1       33.26       20.22      0.69 o
  -2   1   1     2816.27     2842.91     29.17 o
   1   1   1     1845.04     1700.74     63.46 o
   2   1   1        2.81        1.20      0.34 o
   3   1   1     1479.80     1424.87     31.55 o
   4   1   1     2566.27     2663.56     95.86 o
   5   1   1      233.42      234.73      6.70 o
   6   1   1       41.45       34.10      3.44 o
   7   1   1        1.10        1.16      3.33 o
  -8   2   1       55.64       58.19     10.63 o
  -7   2   1       63.08       57.53      8.99 o
  -6   2   1      451.00      427.36      7.91 o
  -5   2   1      170.10      174.44      2.61 o
  -4   2   1      427.79      421.59      7.94 o
  -3   2   1      666.81      682.77      7.43 o
   1   2   1     1475.93     1405.37     16.41 o
   2   2   1       39.68       46.18      1.16 o
   3   2   1       18.49       22.18      0.94 o
   4   2   1      401.22      381.58     15.89 o
   5   2   1      573.07      567.25     27.97 o
   6   2   1      198.16      183.60     14.07 o
   7   2   1      225.14      227.25     31.92 o
  -8   3   1       97.90       68.30     10.49 o
  -7   3   1       44.02       37.73      4.95 o
  -6   3   1      115.42      116.84      3.69 o
  -5   3   1      336.37      319.95      4.38 o
  -4   3   1      106.15      115.52      2.83 o
  -3   3   1      504.59      535.21      6.52 o
  -2   3   1     3352.57     3343.34     87.89 o
  -1   3   1     3527.49     3194.06     49.91 o
   0   3   1      469.84      433.21      6.32 o
   1   3   1      666.90      606.94      7.27 o
   2   3   1      598.20      680.88     13.35 o
   3   3   1       66.62       78.03      2.14 o
   4   3   1      396.38      389.23      7.33 o
   5   3   1      244.73      249.45     24.06 o
   6   3   1       75.27       76.91      8.91 o
   7   3   1       21.38       10.35     12.78 o
  -8   4   1      139.53      104.31     13.27 o
  -7   4   1      183.37      184.67      9.99 o
  -6   4   1      434.80      443.46      9.08 o
  -5   4   1       75.07       69.93      1.67 o
  -4   4   1        8.07       13.58      0.84 o
  -3   4   1        1.23        0.69      0.59 o
  -2   4   1     1097.56     1067.68     12.88 o
  -1   4   1     2521.16     2386.08     27.59 o
   0   4   1      381.23      353.91     11.35 o
   1   4   1        1.73        0.00      0.34 o
   2   4   1      976.75      993.91     32.20 o
   3   4   1      566.15      592.54      7.41 o
   4   4   1       52.71       47.20      2.13 o
   5   4   1      145.57      134.44      7.22 o
   6   4   1       48.17       34.66      5.39 o
   7   4   1       12.67        5.80      4.95 o
  -8   5   1        4.46        2.90      7.95 o
  -7   5   1      108.66      101.02      6.99 o
  -6   5   1      302.12      336.55      7.82 o
  -5   5   1      539.76      547.25     19.85 o
  -4   5   1      164.41      164.51      2.93 o
  -3   5   1       45.49       44.93      1.24 o
  -2   5   1      734.23      793.85     10.16 o
  -1   5   1     7601.71     7030.96    159.66 o
   0   5   1      687.50      765.89      9.98 o
   1   5   1     3518.55     3287.57     73.84 o
   2   5   1     4256.88     4150.21     77.76 o
   3   5   1      472.54      513.26      7.58 o
   4   5   1      782.18      783.57     24.43 o
   5   5   1       40.10       28.61      3.45 o
   6   5   1       72.77       51.82      6.29 o
   7   5   1       72.48       82.12     10.79 o
  -8   6   1       66.42       52.23     10.73 o
  -7   6   1       92.52       96.98     17.19 o
  -6   6   1      380.41      384.96     10.31 o
  -5   6   1      447.82      440.10      9.05 o
  -4   6   1       47.23       32.64      1.66 o
  -3   6   1      176.78      203.35      5.09 o
  -2   6   1      939.68     1049.15     21.05 o
  -1   6   1      105.11      121.09      2.20 o
   0   6   1       22.53       22.50      1.04 o
   1   6   1     2664.42     2788.24     38.48 o
   2   6   1      388.84      450.37      5.79 o
   3   6   1      117.02      108.90      2.44 o
   4   6   1      485.08      469.45      7.92 o
   5   6   1       22.47       12.29      3.09 o
   6   6   1       18.08       11.33      3.57 o
   7   6   1       12.99        6.11      8.37 o
  -8   7   1       52.55       63.03     14.01 o
  -7   7   1       91.77       84.29      7.21 o
  -6   7   1      667.67      659.34     16.59 o
  -5   7   1      248.12      240.21      5.64 o
  -4   7   1        1.49        0.25      1.61 o
  -3   7   1      174.98      138.14      2.83 o
  -2   7   1      277.08      329.21      4.56 o
  -1   7   1       48.29       52.42      1.45 o
   0   7   1      528.56      475.94      6.44 o
   1   7   1     1271.55     1243.15     23.52 o
   2   7   1      726.01      733.71      9.87 o
   3   7   1      920.40      899.30     31.30 o
   4   7   1      275.83      289.49      6.58 o
   5   7   1      176.28      158.67     12.09 o
   6   7   1      139.02      123.59      7.81 o
   7   7   1        0.01        1.44      9.54 o
  -7   8   1        0.02       -3.33      5.24 o
  -6   8   1      195.55      196.99      8.26 o
  -5   8   1      127.78      123.42      7.69 o
  -4   8   1       83.27       76.71      2.60 o
  -3   8   1      292.37      265.30      5.16 o
  -2   8   1       85.21       53.72      2.60 o
  -1   8   1        2.97        8.54      2.73 o
   0   8   1      370.31      326.43      4.74 o
   1   8   1       45.21       33.81      1.29 o
   2   8   1      114.64      134.18      3.18 o
   3   8   1      283.09      288.96      9.89 o
   4   8   1      539.67      564.92     28.26 o
   5   8   1       23.44       21.55      2.16 o
   6   8   1       31.16       30.12      5.46 o
   7   8   1        2.16       -7.47     12.18 o
  -7   9   1        4.76        6.68      5.99 o
  -6   9   1       90.39       90.88      5.60 o
  -5   9   1      269.33      253.19     16.57 o
  -4   9   1      787.61      762.90     15.35 o
  -3   9   1        5.65        5.45      1.37 o
  -2   9   1      171.49      152.22      3.81 o
  -1   9   1       89.46       91.24      2.35 o
   0   9   1      840.00      960.68     25.52 o
   1   9   1      198.17      228.77      7.99 o
   2   9   1       17.90       15.14      1.59 o
   3   9   1       67.92       64.78      2.72 o
   4   9   1      931.22      896.89     16.41 o
   5   9   1       15.83       21.84      2.61 o
   6   9   1       64.32       80.56     11.40 o
  -7  10   1       96.82       85.35     10.58 o
  -6  10   1       83.01       98.09      6.13 o
  -5  10   1       18.18       16.31      2.87 o
  -4  10   1      338.96      320.84     17.04 o
  -3  10   1      912.77      894.14     15.77 o
  -2  10   1     1461.41     1499.50     24.40 o
  -1  10   1      410.68      416.82     13.25 o
   0  10   1       21.25       33.03      3.34 o
   1  10   1     1154.73     1146.40     20.01 o
   2  10   1      325.35      338.26      7.17 o
   3  10   1       10.81        9.84      1.75 o
   4  10   1       10.11        9.58      2.11 o
   5  10   1      448.38      478.13     16.24 o
   6  10   1       63.65       70.09     10.87 o
  -7  11   1      144.34      153.26     14.94 o
  -6  11   1      136.43      121.39      6.82 o
  -5  11   1        7.62        8.64      2.63 o
  -4  11   1      526.22      514.31     22.47 o
  -3  11   1       34.41       32.12      2.83 o
  -2  11   1       86.12       87.18      3.46 o
  -1  11   1      664.54      681.13     14.85 o
   0  11   1      126.79      133.63      5.00 o
   1  11   1       67.24       61.02      2.82 o
   2  11   1     1681.56     1688.20     27.71 o
   3  11   1      220.36      231.24      6.31 o
   4  11   1      172.98      182.50      7.11 o
   5  11   1       64.74       61.81      4.86 o
   6  11   1       60.90       58.19     10.87 o
  -7  12   1        2.33        0.24      7.52 o
  -6  12   1        1.96        2.90      3.86 o
  -5  12   1       94.46       97.18      5.48 o
  -4  12   1       77.01       71.39      4.19 o
  -3  12   1       64.67       57.39      3.40 o
  -2  12   1       45.89       48.00      2.98 o
  -1  12   1      196.82      195.70      8.24 o
   0  12   1      497.90      494.51     14.46 o
   1  12   1      154.53      136.14      4.69 o
   2  12   1       92.37       94.45      4.21 o
   3  12   1      136.75      117.63     11.47 o
   4  12   1       53.84       55.17      4.36 o
   5  12   1       15.84       17.98      3.81 o
   6  12   1      169.35      193.54     18.08 o
  -7  13   1       94.69       87.36     13.31 o
  -6  13   1      444.22      447.50     20.31 o
  -5  13   1      382.94      380.19     12.67 o
  -4  13   1       27.14       26.56      3.35 o
  -3  13   1     1076.25     1082.39     30.56 o
  -2  13   1       47.06       45.31      4.38 o
  -1  13   1       15.79       15.81      3.33 o
   0  13   1      130.82      139.04      6.56 o
   1  13   1      653.26      611.52     18.37 o
   2  13   1     1252.72     1271.22     25.38 o
   3  13   1      425.15      413.47     11.95 o
   4  13   1        1.75        2.90      2.42 o
   5  13   1      137.51      134.70      8.98 o
   6  13   1        5.56       18.37     13.12 o
  -6  14   1       28.60       30.70      4.98 o
  -5  14   1       42.73       40.64      4.14 o
  -4  14   1      249.86      221.61      9.67 o
  -3  14   1      121.56      134.34      7.54 o
  -2  14   1      232.14      214.76      9.53 o
  -1  14   1      250.21      261.50     11.02 o
   0  14   1     1945.96     1909.80     52.76 o
   1  14   1      114.43      117.01      6.71 o
   2  14   1      191.43      175.46      7.38 o
   3  14   1      140.26      162.20      7.09 o
   4  14   1        4.56       -0.96      4.29 o
   5  14   1        0.02       -1.89      3.11 o
  -6  15   1        7.92        6.92      5.29 o
  -5  15   1        1.80        7.93      4.79 o
  -4  15   1      222.60      242.35     11.09 o
  -3  15   1       18.09       23.01      4.60 o
  -2  15   1      482.81      457.37     15.23 o
  -1  15   1        3.04        9.58      3.83 o
   0  15   1      332.68      351.76     13.36 o
   1  15   1      218.10      202.26      9.24 o
   2  15   1      185.01      191.39      7.28 o
   3  15   1        5.10        5.03      3.33 o
   4  15   1      112.70      128.67      8.43 o
   5  15   1       19.39       26.87      5.94 o
  -6  16   1      138.24      180.42     16.21 o
  -5  16   1        8.65       12.02      7.18 o
  -4  16   1      161.53      173.43      9.36 o
  -3  16   1      557.57      579.05     19.37 o
  -2  16   1      947.32      938.83     27.49 o
  -1  16   1      570.68      587.28     19.49 o
   0  16   1       53.09       48.28      4.96 o
   1  16   1      551.20      563.53     19.11 o
   2  16   1      617.55      613.05     16.86 o
   3  16   1      105.56       95.65      6.06 o
   4  16   1       88.89       92.05      8.02 o
   5  16   1      312.75      314.50     15.92 o
  -5  17   1       17.34        9.58      6.51 o
  -4  17   1      127.99      110.40      8.12 o
  -3  17   1        3.49        9.29      4.05 o
  -2  17   1       94.61      126.56      8.69 o
  -1  17   1       59.39       65.50      6.27 o
   0  17   1      150.89      167.77      8.81 o
   1  17   1       36.23       32.26      5.46 o
   2  17   1       17.24       14.61      4.26 o
   3  17   1        4.18        7.93      4.09 o
   4  17   1      382.54      392.35     19.01 o
  -5  18   1       39.48       53.81      9.32 o
  -4  18   1      211.75      228.58     13.10 o
  -3  18   1        6.80       12.45      4.81 o
  -2  18   1       65.04       55.63      6.01 o
  -1  18   1       57.21       45.74      5.65 o
   0  18   1      164.38      150.22      9.48 o
   1  18   1       62.88       66.77      6.59 o
   2  18   1      100.24      112.70      8.55 o
   3  18   1      147.53      135.42      9.72 o
   4  18   1       84.21       92.94      8.36 o
  -4  19   1       14.15       19.85      6.75 o
  -3  19   1      237.83      274.68     14.37 o
  -2  19   1      147.47      127.97      9.46 o
  -1  19   1       83.04       80.27      7.76 o
   0  19   1       13.42       17.19      5.27 o
   1  19   1       72.30       76.99      7.62 o
   2  19   1       12.46       12.24      4.98 o
   3  19   1      118.27      117.68      9.41 o
  -4  20   1       31.33       23.76      6.18 o
  -3  20   1       58.40       51.77      7.35 o
  -2  20   1      166.77      138.32     10.92 o
  -1  20   1        0.13        3.33      5.70 o
   0  20   1      139.11      132.19      9.96 o
   1  20   1       72.04       80.85      8.62 o
   2  20   1       39.47       32.95      6.39 o
   3  20   1       49.45       35.68      7.40 o
  -3  21   1       30.72       16.57      6.92 o
  -2  21   1        7.08        7.42      5.72 o
  -1  21   1      207.38      218.85     13.75 o
   0  21   1       33.73       31.90      7.16 o
   1  21   1       69.66       58.43      8.05 o
   2  21   1      118.69      114.68     10.94 o
  -1  22   1       94.70       92.94      9.55 o
   0  22   1        0.18        0.72      5.53 o
   1  22   1      143.78      130.08     10.58 o
  -8   0   2       13.94        6.68      6.49 o
  -7   0   2       35.04       39.66      2.92 o
  -6   0   2       12.64       14.13      1.63 o
  -5   0   2     1648.78     1817.60     27.71 o
  -4   0   2     1164.77     1261.30     17.58 o
  -3   0   2       95.67       72.44      1.84 o
  -1   0   2     3255.47     2810.81     52.52 o
   0   0   2      659.19      701.87     13.94 o
   2   0   2      122.52      134.34      2.51 o
   3   0   2     2885.00     2789.52     67.03 o
   4   0   2        0.14        0.00      2.39 o
   5   0   2      313.31      287.13     12.07 o
   6   0   2      379.43      390.51     15.90 o
   7   0   2        0.09       -2.39      5.03 o
  -8   1   2      727.83      794.23     88.70 o
  -7   1   2       26.62       22.38      1.84 o
  -6   1   2     1492.85     1475.84     19.34 o
  -5   1   2      144.96      151.41      2.55 o
  -4   1   2        9.27       10.56      0.68 o
  -2   1   2       41.23       50.40      1.21 o
  -1   1   2     3257.28     3035.91     67.38 o
   1   1   2     2428.07     2462.07     30.17 o
   2   1   2     1422.56     1391.53     23.03 o
   3   1   2     2694.74     2612.60     44.75 o
   4   1   2       13.63        5.89      2.41 o
   5   1   2      677.41      649.62     15.06 o
   6   1   2        0.82       -0.53      2.86 o
   7   1   2       12.83        7.38      5.55 o
  -8   2   2       70.65       61.07      9.91 o
  -7   2   2      228.60      237.34     23.44 o
  -6   2   2        2.92        2.08      0.92 o
  -5   2   2       61.52       55.63      1.27 o
  -4   2   2     1144.07     1065.69     12.13 o
  -3   2   2      156.60      151.17      2.27 o
  -1   2   2      160.32      182.00      2.91 o
   0   2   2      387.09      427.91     16.32 o
   1   2   2     1062.10     1011.80     12.53 o
   2   2   2     2292.94     2337.48     45.12 o
   3   2   2      246.50      268.69      4.59 o
   4   2   2     1139.23     1077.50     21.19 o
   5   2   2      172.12      166.98      5.94 o
   6   2   2       13.85       15.78      6.14 o
   7   2   2      149.48      140.17     15.71 o
  -8   3   2       70.57       64.01      9.41 o
  -7   3   2     1357.81     1440.63     38.17 o
  -6   3   2       56.25       61.67      2.19 o
  -5   3   2      996.28      969.86     12.47 o
  -4   3   2      593.87      688.53     11.77 o
  -3   3   2     1502.13     1533.56     17.43 o
  -2   3   2     4183.34     4250.46     61.07 o
   0   3   2      182.54      166.76      5.18 o
   1   3   2     1375.39     1307.16     42.48 o
   2   3   2     2120.56     2222.03     31.43 o
   3   3   2      524.07      548.46      9.51 o
   4   3   2      919.85      950.42     13.29 o
   5   3   2      411.15      395.25     10.22 o
   6   3   2       97.37      102.30     23.03 o
   7   3   2       71.53       84.28     27.24 o
  -8   4   2        0.99        5.75      8.84 o
  -7   4   2       17.12       12.61      2.01 o
  -6   4   2       98.75      106.96      2.53 o
  -5   4   2      600.97      553.99      8.06 o
  -4   4   2     3149.20     3119.31     93.16 o
  -3   4   2      100.09       95.62      6.13 o
  -2   4   2       80.15      100.99      1.78 o
  -1   4   2       31.07       39.69      1.56 o
   0   4   2     2469.45     2560.80     39.15 o
   1   4   2     1625.58     1677.92     19.64 o
   2   4   2      594.69      509.12     15.72 o
   3   4   2       99.50       89.68      3.23 o
   4   4   2      398.16      390.04     10.18 o
   5   4   2      220.27      208.58     13.29 o
   6   4   2       36.24       28.82      4.63 o
  -8   5   2     1195.41     1251.44     66.79 o
  -7   5   2        3.38        1.81      2.26 o
  -6   5   2      461.16      449.36      8.57 o
  -5   5   2      259.41      287.23      4.91 o
  -4   5   2     3992.74     4191.21     64.14 o
  -3   5   2       18.29       18.01      0.82 o
  -2   5   2       71.87       58.36      1.53 o
  -1   5   2      198.85      206.46      3.14 o
   0   5   2     7788.55     6949.46    157.38 o
   1   5   2       58.93       75.25      1.75 o
   2   5   2        0.64        3.04      0.63 o
   3   5   2      250.61      242.27      9.22 o
   4   5   2      780.70      733.39     21.79 o
   5   5   2        0.28        1.69      3.21 o
   6   5   2      126.01      103.91      7.27 o
  -8   6   2        4.90       18.25     10.32 o
  -7   6   2       15.53       18.53      2.40 o
  -6   6   2      112.14      119.95      4.93 o
  -5   6   2     1587.31     1546.97     22.55 o
  -4   6   2      179.77      170.56      3.57 o
  -3   6   2     1741.42     1727.37     21.01 o
  -2   6   2      369.32      343.88      4.96 o
  -1   6   2      217.04      212.28      4.74 o
   0   6   2      243.29      193.22      3.22 o
   1   6   2     2493.71     2566.16     29.93 o
   2   6   2      302.72      335.57      5.24 o
   3   6   2     1389.18     1318.92     63.48 o
   4   6   2        6.86        6.35      2.51 o
   5   6   2      106.56      109.02      6.15 o
   6   6   2      572.49      598.68     74.16 o
  -8   7   2      110.25      111.38     14.06 o
  -7   7   2       28.88       26.50      3.12 o
  -6   7   2      125.79      127.47      6.90 o
  -5   7   2       90.14       85.70      3.09 o
  -4   7   2      226.99      256.70      5.70 o
  -3   7   2       47.68       59.44      1.72 o
  -2   7   2     3991.26     3955.51     75.92 o
  -1   7   2      164.72      147.62      4.51 o
   0   7   2     2202.65     2075.54     24.93 o
   1   7   2       60.66       78.16      4.38 o
   2   7   2     1157.00     1291.92     40.87 o
   3   7   2        0.19        2.91      1.66 o
   4   7   2      511.37      540.97     12.24 o
   5   7   2      518.99      627.71     27.92 o
   6   7   2      560.57      593.17     21.19 o
  -8   8   2       18.72       22.27      8.33 o
  -7   8   2        1.47        1.58      2.93 o
  -6   8   2      367.55      383.96     11.61 o
  -5   8   2       26.66       21.76      1.90 o
  -4   8   2     1879.70     1928.10     27.86 o
  -3   8   2      223.44      232.05      4.62 o
  -2   8   2     1803.16     1901.17     35.73 o
  -1   8   2      299.56      273.67      4.35 o
   0   8   2     2364.23     2467.48     86.90 o
   1   8   2      365.63      356.74      5.56 o
   2   8   2      475.12      430.00      8.09 o
   3   8   2      130.06      131.69      3.58 o
   4   8   2       23.24       17.46      2.47 o
   5   8   2      101.12      103.05     11.30 o
   6   8   2       10.85       10.52      5.54 o
  -8   9   2        6.29       14.90      8.61 o
  -7   9   2      620.01      633.91     22.61 o
  -6   9   2      106.70      108.25      5.07 o
  -5   9   2      528.08      500.10     14.24 o
  -4   9   2      359.39      330.53      7.44 o
  -3   9   2      381.85      392.61      7.94 o
  -2   9   2       37.72       53.33      2.85 o
  -1   9   2     3501.15     3514.32     54.14 o
   0   9   2      266.19      319.15     25.76 o
   1   9   2     4008.86     3880.98    110.73 o
   2   9   2     2910.43     3032.02     47.69 o
   3   9   2       46.27       53.16      2.46 o
   4   9   2       95.19      102.42      5.32 o
   5   9   2      228.52      200.49     16.21 o
   6   9   2       80.22       67.96     11.40 o
  -8  10   2        0.07       -3.33      9.32 o
  -7  10   2       10.70       14.85      3.33 o
  -6  10   2       88.00      100.38      5.27 o
  -5  10   2      547.27      509.23     10.90 o
  -4  10   2     1079.75     1056.73     18.60 o
  -3  10   2      427.01      440.46     16.31 o
  -2  10   2      860.07      964.74     18.68 o
  -1  10   2      408.40      448.79      8.00 o
   0  10   2     1336.97     1276.25     18.57 o
   1  10   2      241.98      225.44      5.53 o
   2  10   2      552.74      584.63     12.27 o
   3  10   2       69.79       60.36      2.82 o
   4  10   2       11.49       13.67      2.63 o
   5  10   2        0.68       -5.99      9.08 o
   6  10   2       84.87       92.05     16.04 o
  -7  11   2       10.87       12.24      3.57 o
  -6  11   2      392.61      377.24     28.65 o
  -5  11   2        0.05       -0.74      6.20 o
  -4  11   2       21.78       20.57      2.50 o
  -3  11   2      341.44      321.73      8.04 o
  -2  11   2       37.86       23.43      2.06 o
  -1  11   2      488.00      473.97      8.90 o
   0  11   2      854.94      796.93     14.84 o
   1  11   2        5.26        4.31      4.67 o
   2  11   2      621.10      571.67     11.43 o
   3  11   2      156.06      143.41      4.93 o
   4  11   2      395.51      446.86     15.71 o
   5  11   2      130.67      137.60     13.79 o
   6  11   2      269.46      254.56     20.74 o
  -7  12   2        5.95        7.93      4.53 o
  -6  12   2      194.22      185.45     12.64 o
  -5  12   2      381.18      396.64     11.39 o
  -4  12   2      257.24      241.39      6.96 o
  -3  12   2     2267.42     2210.39     42.18 o
  -2  12   2       43.64       40.16      2.84 o
  -1  12   2      341.54      353.71     13.48 o
   0  12   2      475.71      471.38     12.09 o
   1  12   2       85.16       92.34      3.86 o
   2  12   2      479.37      502.80     11.81 o
   3  12   2      873.75      897.57     23.18 o
   4  12   2       55.18       57.26      4.69 o
   5  12   2      236.97      262.51     21.05 o
  -7  13   2       55.86       70.36      8.05 o
  -6  13   2      149.24      183.77     12.60 o
  -5  13   2        0.10       -0.72      3.38 o
  -4  13   2        2.46       -0.53      2.23 o
  -3  13   2        0.48       -3.03      2.30 o
  -2  13   2     1797.38     1779.46     38.88 o
  -1  13   2      107.74      110.09      6.18 o
   0  13   2      209.35      212.94      7.23 o
   1  13   2        1.89        4.77      2.16 o
   2  13   2        0.08        0.72      2.16 o
   3  13   2      205.28      212.51      8.12 o
   4  13   2        8.96       11.28      4.05 o
   5  13   2      137.62      143.83     15.23 o
  -7  14   2       19.29       16.57      7.42 o
  -6  14   2       58.04       59.63      8.12 o
  -5  14   2        0.39        7.66      3.86 o
  -4  14   2     1561.14     1574.32     42.99 o
  -3  14   2      174.91      173.02      8.96 o
  -2  14   2      457.27      439.67     14.92 o
  -1  14   2      361.09      348.86     13.29 o
   0  14   2       69.44       76.44      4.60 o
   1  14   2      107.43      109.10      5.17 o
   2  14   2      169.32      176.30      6.99 o
   3  14   2        3.65        1.20      2.90 o
   4  14   2      167.79      174.65     10.23 o
   5  14   2      113.25      141.24     18.03 o
  -6  15   2        2.45       -2.90      5.05 o
  -5  15   2      258.19      278.79     12.91 o
  -4  15   2       96.75      108.15      7.40 o
  -3  15   2       97.69       92.65      6.85 o
  -2  15   2      152.06      128.67      7.02 o
  -1  15   2      419.32      458.04     15.23 o
   0  15   2      121.94      114.35      7.28 o
   1  15   2      305.64      276.73      9.27 o
   2  15   2      598.43      579.79     16.40 o
   3  15   2        2.97        3.57      3.57 o
   4  15   2      202.73      192.68     11.59 o
  -6  16   2        9.43       10.25      8.12 o
  -5  16   2       28.50       28.66      5.80 o
  -4  16   2       12.53        1.89      4.53 o
  -3  16   2       59.07       56.80      6.54 o
  -2  16   2      438.85      421.07     15.23 o
  -1  16   2       81.52       70.86      5.99 o
   0  16   2      173.95      172.20      9.75 o
   1  16   2      212.62      193.11      8.17 o
   2  16   2      517.43      546.74     16.64 o
   3  16   2       11.35        5.24      3.62 o
   4  16   2      204.54      197.88     11.33 o
  -6  17   2      221.64      204.46     17.27 o
  -5  17   2       31.42       28.33      5.77 o
  -4  17   2       13.31       23.92      6.06 o
  -3  17   2        7.56        6.20      4.79 o
  -2  17   2      555.65      613.82     21.48 o
  -1  17   2       59.88       52.68      5.84 o
   0  17   2       48.82       64.01      6.68 o
   1  17   2       45.91       44.28      5.56 o
   2  17   2      325.78      330.62     12.38 o
   3  17   2      153.57      154.03     10.37 o
   4  17   2       86.14       80.56      8.05 o
  -5  18   2      277.59      237.56     18.13 o
  -4  18   2      116.33      138.68      9.84 o
  -3  18   2      523.61      501.41     18.70 o
  -2  18   2      103.31      111.07      7.83 o
  -1  18   2        0.05        3.81      4.05 o
   0  18   2        5.21        9.77      4.55 o
   1  18   2       73.64       69.57      7.50 o
   2  18   2       10.71        3.11      3.59 o
   3  18   2      376.42      382.01     18.15 o
  -5  19   2       42.29       32.78      8.69 o
  -4  19   2       29.39       10.97      6.25 o
  -3  19   2      153.64      166.58     11.18 o
  -2  19   2       10.46        5.24      4.74 o
  -1  19   2       55.20       61.07      7.26 o
   0  19   2      118.27      119.35      9.12 o
   1  19   2        4.14        8.12      4.77 o
   2  19   2       21.18        8.84      4.79 o
   3  19   2      240.27      236.60     14.75 o
  -4  20   2      344.44      337.97     18.20 o
  -3  20   2       35.58       38.51      7.11 o
  -2  20   2      448.31      438.38     21.38 o
  -1  20   2      180.28      185.88     11.40 o
   0  20   2        0.48       -1.41      4.53 o
   1  20   2       89.91       89.68      9.08 o
   2  20   2      150.44      110.40     11.06 o
  -3  21   2       52.23       50.46      9.67 o
  -2  21   2        4.22       10.25      5.75 o
  -1  21   2      311.56      352.94     19.18 o
   0  21   2       37.11       20.55      6.87 o
   1  21   2       92.15       92.94      9.24 o
  -1  22   2       15.27       28.02      7.85 o
   0  22   2        3.73        1.70      5.75 o
  -8   1   3      366.73      377.66     11.56 o
  -7   1   3      717.88      695.99     13.13 o
  -6   1   3      115.19      106.87      2.49 o
  -5   1   3       67.82       69.12      1.80 o
  -4   1   3        0.57        0.13      0.60 o
  -3   1   3      293.30      338.29      5.97 o
  -2   1   3      237.52      177.26      3.35 o
  -1   1   3     3331.76     3031.67     39.76 o
   0   1   3       35.92       65.14      2.12 o
   1   1   3      372.73      352.99      5.03 o
   2   1   3     1731.31     1806.95     27.67 o
   3   1   3      138.53      154.87      7.32 o
   4   1   3       39.92       36.31      3.34 o
   5   1   3       43.60       43.89      4.42 o
   6   1   3       12.69       13.60      4.27 o
  -8   2   3        0.01        0.28      1.78 o
  -7   2   3       31.97       34.05      2.42 o
  -6   2   3       81.33       70.46      1.87 o
  -5   2   3       38.10       37.89      1.58 o
  -4   2   3      296.24      302.90      5.91 o
  -3   2   3      312.10      301.14      4.37 o
  -2   2   3      759.68      775.54     26.35 o
  -1   2   3       96.79       98.59      3.22 o
   0   2   3      859.88      830.84     13.84 o
   1   2   3      726.93      724.89      9.60 o
   2   2   3        2.21       -0.20      0.47 o
   3   2   3      927.23      940.27     12.07 o
   4   2   3      593.09      574.33     13.37 o
   5   2   3       79.99       72.13      4.55 o
   6   2   3       25.97       31.31      6.17 o
  -8   3   3      101.04       99.75      4.88 o
  -7   3   3        3.38        2.31      3.46 o
  -6   3   3      151.66      156.48      3.16 o
  -5   3   3      664.84      688.82     10.82 o
  -4   3   3      796.89      876.70     11.18 o
  -3   3   3      207.69      222.67      3.33 o
  -2   3   3      369.79      380.44      8.78 o
  -1   3   3        6.62       10.56      0.77 o
   0   3   3     2396.84     2508.32     51.94 o
   1   3   3      620.22      756.18      9.63 o
   2   3   3        0.86        1.78      0.57 o
   3   3   3        1.68        3.25      0.79 o
   4   3   3      115.03      112.72     15.84 o
   5   3   3       20.98       10.36      4.24 o
   6   3   3        7.34        4.88      4.07 o
  -8   4   3      116.37      113.70      5.45 o
  -7   4   3      271.71      278.13     27.91 o
  -6   4   3      276.15      264.02      4.94 o
  -5   4   3      933.91      980.39     27.49 o
  -4   4   3     7430.90     7199.35    231.09 o
  -3   4   3      908.42      906.99     12.09 o
  -2   4   3      690.82      631.63     10.88 o
  -1   4   3     1795.17     1898.46     34.39 o
   0   4   3     3212.35     3304.91     35.71 o
   1   4   3      378.90      376.46      9.61 o
   2   4   3     1305.69     1231.34     19.00 o
   3   4   3     1183.29     1225.02     61.56 o
   4   4   3     2132.46     2077.46     38.26 o
   5   4   3      147.28      127.01      7.02 o
   6   4   3       29.15       15.60      4.38 o
  -8   5   3       14.28       15.48      2.84 o
  -7   5   3      152.28      153.76      7.29 o
  -6   5   3       43.49       42.19      4.93 o
  -5   5   3      191.39      179.18      4.06 o
  -4   5   3      679.41      767.31     11.89 o
  -3   5   3       75.97       66.66      4.73 o
  -2   5   3       71.05      103.68      2.01 o
  -1   5   3       50.35       69.60      2.84 o
   0   5   3     1425.34     1529.37     24.77 o
   1   5   3      264.27      266.21      6.56 o
   2   5   3       13.01       18.69      1.13 o
   3   5   3      193.73      212.07      8.23 o
   4   5   3       56.08       46.06      8.67 o
   5   5   3       25.89       30.20      4.72 o
   6   5   3       10.68        9.62      9.33 o
  -8   6   3       92.38       76.38      7.89 o
  -7   6   3       11.64        8.27      2.33 o
  -6   6   3       56.01       60.57      3.98 o
  -5   6   3       10.07       11.18      1.49 o
  -4   6   3        9.75       16.50      0.92 o
  -3   6   3      362.03      434.30      6.66 o
  -2   6   3      224.65      260.78      4.25 o
  -1   6   3      184.33      200.93      3.41 o
   0   6   3      144.62      143.12      4.81 o
   1   6   3      158.97      173.48      3.01 o
   2   6   3      449.09      448.12     13.52 o
   3   6   3       30.81       25.51      1.13 o
   4   6   3       13.54       12.88      7.88 o
   5   6   3       14.40        4.76      4.01 o
   6   6   3       49.60       43.92      6.82 o
  -8   7   3      471.19      509.57     16.76 o
  -7   7   3       92.71       88.31      5.21 o
  -6   7   3        0.52        0.47      1.92 o
  -5   7   3      281.21      276.24      4.96 o
  -4   7   3      218.57      265.03      5.02 o
  -3   7   3      663.76      668.60     15.96 o
  -2   7   3     2276.90     2228.52     70.17 o
  -1   7   3     2288.35     2487.83     40.15 o
   0   7   3     3770.04     3969.08     77.15 o
   1   7   3      121.02      133.23      2.82 o
   2   7   3       29.98       22.15      2.12 o
   3   7   3      282.60      279.91      9.52 o
   4   7   3      992.44     1034.07     45.79 o
   5   7   3      262.58      254.21     10.22 o
   6   7   3       99.28      100.74      7.57 o
  -8   8   3      158.97      161.50     13.85 o
  -7   8   3      236.52      261.23     10.03 o
  -6   8   3      521.54      560.64     43.33 o
  -5   8   3      751.43      766.54     30.64 o
  -4   8   3        0.95        1.79      1.25 o
  -3   8   3      266.15      262.38      6.99 o
  -2   8   3      365.54      398.58     16.66 o
  -1   8   3       27.76       17.07      1.18 o
   0   8   3      280.69      307.33      5.33 o
   1   8   3     1723.04     1778.62     28.54 o
   2   8   3      147.39      169.16      4.28 o
   3   8   3      530.58      522.43     11.73 o
   5   8   3      189.32      228.07     22.62 o
  -8   9   3       65.20       64.40      5.68 o
  -7   9   3       68.93       67.17      5.42 o
  -6   9   3       19.91       16.82      2.58 o
  -5   9   3       73.83       62.66      2.59 o
  -4   9   3       15.40       10.57      2.77 o
  -3   9   3        0.11       -1.02      1.16 o
  -2   9   3       33.43       35.59      2.01 o
  -1   9   3      741.38      725.67     11.02 o
   0   9   3      565.82      627.86     10.45 o
   1   9   3      135.99      123.34      3.37 o
   2   9   3      272.41      262.25      8.19 o
   3   9   3       67.55       62.05      3.90 o
   4   9   3        6.63        7.66      1.89 o
   5   9   3       78.09       68.54     11.02 o
  -8  10   3        0.06       -2.17      5.52 o
  -7  10   3        0.28        0.02      3.00 o
  -6  10   3      349.22      401.61     11.45 o
  -5  10   3      162.19      161.04      8.96 o
  -4  10   3     1492.45     1518.88     27.71 o
  -3  10   3      201.84      185.14      5.21 o
  -2  10   3        8.21        7.49      1.93 o
  -1  10   3        0.18       -1.03      1.44 o
   0  10   3        6.22        6.28      1.48 o
   1  10   3        0.30       -0.16      1.33 o
   2  10   3       17.04       18.24      2.78 o
   3  10   3       67.05       68.03      3.83 o
   4  10   3      456.44      488.33     17.10 o
   5  10   3       78.12      108.46     13.22 o
  -8  11   3       87.33       71.39      8.36 o
  -7  11   3      129.67      147.85      9.95 o
  -6  11   3       35.10       30.80      3.45 o
  -5  11   3      275.85      283.98      8.97 o
  -4  11   3       80.91       83.13      6.96 o
  -3  11   3     1129.92     1093.62     21.34 o
  -2  11   3       74.30       88.06      3.68 o
  -1  11   3      660.13      646.24     12.95 o
   0  11   3      492.94      475.87      9.54 o
   1  11   3      556.82      579.55     11.57 o
   2  11   3      234.88      214.29     15.71 o
   3  11   3       13.40       16.57      3.66 o
   4  11   3        0.17        0.24      2.66 o
   5  11   3      288.20      344.84     27.01 o
  -7  12   3       35.15       36.44      4.99 o
  -6  12   3       17.48       10.36      2.99 o
  -5  12   3      220.14      225.34     10.78 o
  -4  12   3        1.82        0.46      1.84 o
  -3  12   3      214.44      215.93      6.58 o
  -2  12   3       36.16       40.51      3.67 o
  -1  12   3       11.12       11.80      3.74 o
   0  12   3        6.37        5.99      1.65 o
   1  12   3       10.37       10.56      2.42 o
   2  12   3      137.94      136.86      6.15 o
   3  12   3      105.04       91.17      5.60 o
   4  12   3       24.70       23.92      4.09 o
   5  12   3       15.82       13.91      9.34 o
  -7  13   3        0.34        0.24      3.55 o
  -6  13   3       20.73       27.39      6.57 o
  -5  13   3       27.89       23.21      3.47 o
  -4  13   3      259.96      247.44      9.81 o
  -3  13   3        6.85        8.99      2.69 o
  -2  13   3        4.05        4.82      2.65 o
  -1  13   3      119.14      116.64      4.56 o
   0  13   3     4267.27     4368.32     85.92 o
   1  13   3      144.66      117.68      4.69 o
   2  13   3       11.14        9.77      3.38 o
   3  13   3       36.67       32.78      4.60 o
   4  13   3       35.74       31.20      5.00 o
  -7  14   3      104.42      105.27     12.07 o
  -6  14   3       20.32       19.37      4.98 o
  -5  14   3      282.27      290.67     10.24 o
  -4  14   3        5.79        5.09      2.81 o
  -3  14   3      364.08      354.11     10.45 o
  -2  14   3       97.73       78.09     10.38 o
  -1  14   3      265.98      281.07      7.68 o
   0  14   3       18.45       17.72      3.78 o
   1  14   3      729.86      822.25     19.52 o
   2  14   3      344.37      398.51     12.36 o
   3  14   3      324.18      357.01     14.63 o
   4  14   3        0.55       -0.72      3.86 o
  -7  15   3       71.57       57.02      8.88 o
  -6  15   3       73.63       75.63     10.78 o
  -5  15   3       68.01       75.73      7.95 o
  -4  15   3        0.44        0.46      2.91 o
  -3  15   3      388.55      382.23     11.47 o
  -2  15   3       15.47       15.98      3.84 o
  -1  15   3      449.14      464.67     16.02 o
   0  15   3      379.77      401.60     11.78 o
   1  15   3      360.58      398.51     11.73 o
   2  15   3       54.37       55.17      5.05 o
   3  15   3        0.24        0.72      3.62 o
   4  15   3       53.45       40.45      5.51 o
  -6  16   3       65.65       69.06      9.77 o
  -5  16   3        6.93       -0.96      4.05 o
  -4  16   3      624.48      631.07     17.53 o
  -3  16   3        0.09        0.10      4.18 o
  -2  16   3      110.19      111.71      7.21 o
  -1  16   3        1.58       -3.81      3.57 o
   0  16   3       31.09       32.95      4.26 o
   1  16   3       30.49       21.55      4.02 o
   2  16   3      175.95      184.61      8.00 o
   3  16   3        1.15       -8.33      5.56 o
  -6  17   3        0.01        2.63      9.10 o
  -5  17   3      120.31      132.55      9.63 o
  -4  17   3       29.93       29.00      5.34 o
  -3  17   3       87.89       96.87      7.93 o
  -2  17   3        0.85        1.41      3.81 o
  -1  17   3      407.23      459.36     16.60 o
   0  17   3       56.27       51.10      4.86 o
   1  17   3      221.32      229.99      9.39 o
   2  17   3       26.48       26.87      4.98 o
   3  17   3       89.80       88.22      8.14 o
  -5  18   3      166.19      166.58     11.59 o
  -4  18   3        2.73       -1.41      4.77 o
  -3  18   3      348.15      364.67     16.55 o
  -2  18   3       44.98       46.98      6.15 o
  -1  18   3      119.62      121.75      8.55 o
   0  18   3        0.58       -2.39      4.31 o
   1  18   3      202.78      193.97      8.62 o
   2  18   3       51.39       50.24      5.27 o
   3  18   3      127.01      131.85     12.79 o
  -5  19   3       76.70       74.84      8.57 o
  -4  19   3      173.57      171.39     12.57 o
  -3  19   3      179.96      180.85     11.66 o
  -2  19   3      256.80      215.21     11.81 o
  -1  19   3       87.19       86.78      7.78 o
   0  19   3      611.52      613.82     26.08 o
   1  19   3        9.87        6.92      4.81 o
   2  19   3        1.17        5.53      5.32 o
  -4  20   3        8.35       12.45      6.66 o
  -3  20   3      112.59      116.67     10.70 o
  -2  20   3       35.91       30.70      6.51 o
  -1  20   3       28.39       26.08      6.15 o
   0  20   3        0.37       -6.44      5.96 o
   1  20   3      112.24      105.58      9.53 o
  -3  21   3       51.66       41.64      8.00 o
  -2  21   3       92.53       91.77     10.08 o
  -1  21   3       32.70       40.45      8.07 o
   0  21   3        3.32       12.24      6.92 o
  -9   0   4      205.98      210.69     13.94 o
  -8   0   4      266.37      307.96     11.95 o
  -7   0   4       38.84       38.70      3.09 o
  -6   0   4      898.91      879.13     20.19 o
  -5   0   4      382.32      395.42      9.24 o
  -4   0   4      240.58      229.99      4.69 o
  -3   0   4     6540.75     5808.56    134.46 o
  -2   0   4      212.70      286.60      7.33 o
  -1   0   4      256.60      285.04      5.75 o
   0   0   4       63.20       54.48      1.82 o
   1   0   4      482.42      487.64      9.58 o
   2   0   4      666.50      609.22      9.94 o
   3   0   4     1685.11     1725.14     47.56 o
   4   0   4       32.45       29.00      5.51 o
   5   0   4      116.01      108.79      9.03 o
  -9   1   4      112.09      114.60      8.09 o
  -8   1   4      103.55       99.93      4.81 o
  -7   1   4       87.04       90.90      3.47 o
  -6   1   4        3.67        1.46      1.03 o
  -5   1   4     1762.84     1754.83     25.42 o
  -4   1   4     1285.96     1367.80     16.13 o
  -3   1   4      226.44      217.50     11.66 o
  -2   1   4       59.45       49.91      2.38 o
  -1   1   4      318.54      348.01      4.89 o
   0   1   4     1463.47     1369.16     17.59 o
   1   1   4     1483.87     1449.89     57.84 o
   2   1   4       60.68       62.36      1.52 o
   3   1   4      589.05      560.14     12.68 o
   4   1   4        9.42        8.31      4.95 o
   5   1   4       68.21       65.98      5.60 o
  -9   2   4      392.45      411.89     16.93 o
  -8   2   4      182.63      181.67      6.61 o
  -7   2   4      729.28      771.45     14.25 o
  -6   2   4      587.04      635.43     10.24 o
  -5   2   4       14.48       11.78      1.40 o
  -4   2   4     2106.68     2221.69     29.85 o
  -3   2   4      869.90      796.99     10.91 o
  -2   2   4      826.29      821.32     22.14 o
  -1   2   4     4657.81     4549.43     60.99 o
   0   2   4      897.51      968.00     11.51 o
   1   2   4        2.24        1.66      0.67 o
   2   2   4     1756.23     1740.28     29.63 o
   3   2   4        7.28        5.73      0.72 o
   4   2   4      257.61      237.15     17.45 o
   5   2   4      109.02      107.95      6.35 o
  -9   3   4       32.37       31.90      6.99 o
  -8   3   4       19.26       16.08      3.17 o
  -7   3   4      555.60      586.05     27.66 o
  -6   3   4     1300.35     1412.82     30.15 o
  -5   3   4      426.42      419.34      7.14 o
  -4   3   4       63.15       50.62      2.39 o
  -3   3   4      158.59      122.93      3.44 o
  -2   3   4     1433.06     1475.35     19.12 o
  -1   3   4     1187.22     1100.83     24.67 o
   0   3   4      809.32      791.76     27.90 o
   1   3   4     1603.20     1594.90     22.83 o
   2   3   4      932.02      909.61     12.63 o
   3   3   4       35.33       37.95      1.74 o
   4   3   4        5.35        8.40      2.81 o
   5   3   4      450.34      436.65     16.86 o
  -9   4   4      329.73      288.18     17.34 o
  -8   4   4       37.80       42.50      5.14 o
  -7   4   4      237.56      238.07      6.58 o
  -6   4   4       35.89       39.84      2.10 o
  -5   4   4       96.45       69.21      2.18 o
  -4   4   4      556.11      568.25      9.15 o
  -3   4   4     1238.01     1299.47     17.14 o
  -2   4   4        0.90        1.49      0.97 o
  -1   4   4     1338.33     1352.02     16.48 o
   0   4   4      652.88      780.65     10.07 o
   1   4   4       11.22       10.90      1.57 o
   2   4   4       78.11       83.26     10.32 o
   3   4   4      251.05      229.32      7.87 o
   4   4   4      781.86      844.78     71.45 o
   5   4   4       30.26       34.11      5.68 o
  -9   5   4       72.45       70.86      9.39 o
  -8   5   4      264.80      279.09     13.35 o
  -7   5   4      125.09      132.05      6.26 o
  -6   5   4      256.53      280.30     17.12 o
  -5   5   4     2063.78     2069.06     92.24 o
  -4   5   4      749.90      769.96     19.79 o
  -3   5   4      592.92      715.54     10.13 o
  -2   5   4     2366.23     2400.47     60.80 o
  -1   5   4       14.69        9.74      1.52 o
   0   5   4     1039.02      994.92     13.67 o
   1   5   4      307.44      321.52     15.24 o
   2   5   4       19.11       22.47      1.44 o
   3   5   4      900.41      997.22     27.64 o
   4   5   4        3.97        6.83      4.30 o
   5   5   4        4.94       -1.84      4.23 o
  -9   6   4        0.02       -4.55      4.29 o
  -8   6   4      889.41      943.96     24.80 o
  -7   6   4      439.45      454.06     39.39 o
  -6   6   4     2969.97     2957.86     52.95 o
  -5   6   4     1125.95     1185.58     18.12 o
  -4   6   4        1.97        3.38      1.39 o
  -3   6   4     1633.05     1572.40     21.15 o
  -2   6   4     3114.68     3226.23     65.94 o
  -1   6   4        0.07        1.83      1.20 o
   0   6   4     1136.05     1090.28     13.36 o
   1   6   4     1779.06     1773.04     25.55 o
   2   6   4      330.53      309.49      6.34 o
   3   6   4     1571.41     1612.61     34.80 o
   4   6   4        0.01       -8.87     10.54 o
   5   6   4      249.54      256.88     12.11 o
  -9   7   4       34.84       33.50      6.44 o
  -8   7   4        5.30        1.38      2.80 o
  -7   7   4      292.28      306.83     11.91 o
  -6   7   4     2143.44     2144.74     53.73 o
  -5   7   4      361.52      332.18      7.64 o
  -4   7   4       44.44       37.59      1.68 o
  -3   7   4       10.16       13.01      1.54 o
  -2   7   4      195.40      189.15      3.88 o
  -1   7   4      229.13      216.20      4.27 o
   0   7   4     1798.30     1885.16     27.59 o
   1   7   4      458.86      436.99      8.43 o
   2   7   4       16.49       10.63      2.90 o
   3   7   4       34.51       29.50      2.85 o
   4   7   4      415.10      487.63     48.53 o
   5   7   4       28.26       30.16     13.85 o
  -8   8   4      120.38       92.28      6.50 o
  -7   8   4      344.91      368.29     13.43 o
  -6   8   4      197.90      194.95      7.25 o
  -5   8   4       90.62       95.86      4.18 o
  -4   8   4      548.46      534.98     11.32 o
  -3   8   4       37.14       23.01      2.06 o
  -2   8   4      877.38      827.39     14.06 o
  -1   8   4     1271.98     1214.96     23.79 o
   0   8   4      233.23      263.35      7.06 o
   1   8   4       10.97        8.76      1.44 o
   2   8   4      859.46      857.63     21.13 o
   3   8   4        1.15        5.24      2.13 o
   4   8   4      796.25      931.26     40.61 o
   5   8   4       19.64       15.77      4.94 o
  -8   9   4      126.19      106.63     11.43 o
  -7   9   4       52.71       56.43      5.94 o
  -6   9   4      244.16      269.49      8.54 o
  -5   9   4        0.03       -0.62      1.08 o
  -4   9   4     1615.09     1636.81     29.94 o
  -3   9   4      693.21      716.96     23.13 o
  -2   9   4      622.71      632.78     11.40 o
  -1   9   4     1119.25     1080.50     18.76 o
   0   9   4       87.24       97.28      3.16 o
   1   9   4        1.56        1.36      1.50 o
   2   9   4     1378.60     1408.58     64.29 o
   3   9   4      200.95      205.78      8.43 o
   4   9   4      494.43      506.96     29.96 o
   5   9   4      386.46      377.77     29.48 o
  -8  10   4        4.51       13.04      5.49 o
  -7  10   4      238.10      241.76     10.37 o
  -6  10   4       49.22       53.68      4.41 o
  -5  10   4      598.40      598.36     15.55 o
  -4  10   4     1517.77     1454.86     27.95 o
  -3  10   4       10.19        8.48      1.69 o
  -2  10   4      635.90      624.38     11.67 o
  -1  10   4      151.86      138.78      4.79 o
   0  10   4       50.83       44.87      2.33 o
   1  10   4      383.55      400.14      7.68 o
   2  10   4      572.55      644.88     17.29 o
   3  10   4       11.36        8.12      2.37 o
   4  10   4      919.19      999.51     55.77 o
  -8  11   4       19.77       25.27      5.17 o
  -7  11   4       33.27       30.89      4.61 o
  -6  11   4      604.81      703.18     39.30 o
  -5  11   4      192.91      212.54     11.18 o
  -4  11   4      409.01      392.03     11.04 o
  -3  11   4      146.03      140.62      8.44 o
  -2  11   4     1360.45     1403.25     30.89 o
  -1  11   4      135.57      123.85      4.43 o
   0  11   4     2528.98     2385.66     42.97 o
   1  11   4        0.90        0.13      1.75 o
   2  11   4      124.94      102.11      5.32 o
   3  11   4        5.57        8.38      2.87 o
  -8  12   4      265.10      262.17     16.08 o
  -7  12   4        0.31       -1.55      4.87 o
  -6  12   4      506.99      500.95     15.10 o
  -5  12   4      515.31      498.47     13.68 o
  -4  12   4       15.38        9.99      2.29 o
  -3  12   4      304.70      284.02      7.92 o
  -2  12   4     2054.45     2054.57     39.30 o
  -1  12   4       11.04        9.78      2.20 o
   0  12   4       17.03       14.16      2.63 o
   1  12   4      614.34      637.81     16.40 o
   2  12   4        0.92        3.57      3.09 o
   3  12   4      273.46      331.74     14.10 o
   4  12   4       36.18       29.00      9.17 o
  -7  13   4       31.27       36.90      5.90 o
  -6  13   4      138.70      153.05      7.42 o
  -5  13   4      219.85      224.69      7.97 o
  -4  13   4        0.08        2.19      2.57 o
  -3  13   4      100.75       93.25      4.93 o
  -2  13   4      117.85      109.25      4.54 o
  -1  13   4      411.90      376.54      9.27 o
   0  13   4       19.18       21.59      4.80 o
   1  13   4      398.04      386.25     12.17 o
   2  13   4      181.91      192.68      7.73 o
   3  13   4        9.97       14.61      3.54 o
   4  13   4       11.36       15.33      9.34 o
  -7  14   4       86.59       91.47      7.81 o
  -6  14   4       63.39       58.58      5.76 o
  -5  14   4        6.78        6.25      3.16 o
  -4  14   4       15.96       14.26      3.57 o
  -3  14   4      450.39      466.18     13.47 o
  -2  14   4      118.78      122.16      5.05 o
  -1  14   4      253.03      274.96      7.99 o
   0  14   4      115.01       99.28      4.59 o
   1  14   4       61.65       67.27      5.08 o
   2  14   4       61.58       56.32      6.73 o
   3  14   4       87.54       93.85      7.50 o
  -7  15   4       59.75       52.33      6.87 o
  -6  15   4        7.36        4.29      4.67 o
  -5  15   4       21.63       15.13      3.79 o
  -4  15   4      575.65      619.69     31.44 o
  -3  15   4       40.37       41.84      4.24 o
  -2  15   4      185.35      183.73      7.91 o
  -1  15   4      577.90      572.51     13.52 o
   0  15   4       21.80       18.25      3.30 o
   1  15   4      602.20      575.33     17.07 o
   2  15   4       47.59       59.39      5.72 o
   3  15   4       46.58       35.49      6.44 o
  -6  16   4       38.52       30.64      5.40 o
  -5  16   4       90.99       88.21      6.54 o
  -4  16   4       84.20       67.23      5.34 o
  -3  16   4      219.73      227.88      8.82 o
  -2  16   4      483.92      478.68     29.48 o
  -1  16   4       24.52       25.18      3.32 o
   0  16   4      159.43      157.50      7.76 o
   1  16   4       10.53        7.93      3.40 o
   2  16   4      101.37      101.80      8.12 o
   3  16   4       60.91       61.54      6.80 o
  -6  17   4       84.69       74.90      6.62 o
  -5  17   4      370.47      366.66     14.25 o
  -4  17   4      114.29      105.55      7.17 o
  -3  17   4      710.53      733.39     21.08 o
  -2  17   4      396.01      412.71     13.45 o
  -1  17   4       21.02       21.84      4.33 o
   0  17   4      302.41      309.59     11.45 o
   1  17   4      124.92      120.38      7.14 o
   2  17   4        5.16        0.96      4.53 o
  -5  18   4      124.32      121.05     10.23 o
  -4  18   4       24.74       36.08      5.53 o
  -3  18   4      143.33      155.56     10.42 o
  -2  18   4       99.58       74.02      7.45 o
  -1  18   4        0.74        0.72      5.05 o
   0  18   4       99.00      102.11      7.18 o
   1  18   4      119.55      126.92      8.02 o
   2  18   4       61.89       67.27      8.62 o
  -5  19   4       70.38       64.01      8.17 o
  -4  19   4        3.62       11.49      7.88 o
  -3  19   4      130.55      119.69     10.15 o
  -2  19   4        9.01       -2.39      5.75 o
  -1  19   4       37.51       44.28      6.39 o
   0  19   4        8.48        7.42      4.55 o
   1  19   4       19.67       17.19      5.00 o
  -4  20   4      129.17      165.38     13.12 o
  -3  20   4       22.93       12.88      6.23 o
  -2  20   4        0.35        0.72      6.25 o
  -1  20   4      141.78      164.57     12.31 o
   0  20   4       39.10       42.24      7.64 o
  -2  21   4       66.01       69.83     10.35 o
  -1  21   4      198.97      191.82     12.86 o
  -9   1   5       33.18       28.84      4.61 o
  -8   1   5      204.92      217.28     12.34 o
  -7   1   5      478.01      498.30     10.11 o
  -6   1   5      262.75      252.97      7.10 o
  -5   1   5      424.32      412.49      6.17 o
  -4   1   5     1377.69     1389.15     24.47 o
  -3   1   5     1785.19     1686.78     24.27 o
  -2   1   5       12.43        5.34      0.99 o
  -1   1   5      192.28      207.35      3.47 o
   0   1   5      250.92      235.67      3.85 o
   1   1   5      108.60      113.07      2.61 o
   2   1   5       30.64       28.53      1.93 o
   3   1   5      423.74      429.29     12.17 o
   4   1   5       71.33       64.95      5.10 o
   5   1   5       50.12       54.69     17.21 o
  -9   2   5        9.38       16.86      4.15 o
  -8   2   5       68.58       80.18      5.77 o
  -7   2   5      201.76      195.76      7.33 o
  -6   2   5      205.71      205.54      4.50 o
  -5   2   5       78.94       72.46      2.09 o
  -4   2   5      159.84      154.12      3.69 o
  -3   2   5        4.31        6.76      0.68 o
  -2   2   5       12.95       21.28      1.13 o
  -1   2   5       21.70       12.66      1.09 o
   0   2   5        6.79       12.30      1.10 o
   1   2   5        9.90        6.94      0.86 o
   2   2   5      651.70      656.73     11.00 o
   3   2   5        3.17        2.04      0.91 o
   4   2   5      150.27      134.59     11.83 o
   5   2   5        0.82       -0.20      5.33 o
  -9   3   5       14.10       10.92      5.16 o
  -8   3   5       14.74       16.57      4.33 o
  -7   3   5       32.37       34.14      2.63 o
  -6   3   5       17.06       17.36      1.73 o
  -5   3   5      178.97      169.83      4.45 o
  -4   3   5      695.03      741.32     12.75 o
  -3   3   5      679.79      783.84     11.45 o
  -2   3   5       20.15       24.72      1.36 o
  -1   3   5       65.74       61.33      4.98 o
   0   3   5       80.13       70.68      4.68 o
   1   3   5       93.33       95.16      2.39 o
   2   3   5       43.31       52.52      2.35 o
   3   3   5       37.83       33.17      5.46 o
   4   3   5        0.01       -4.39      4.07 o
   5   3   5       14.77       33.09      7.05 o
  -9   4   5      148.10      151.52      9.89 o
  -8   4   5      131.44      146.10      8.06 o
  -7   4   5      229.95      234.92      9.44 o
  -6   4   5      523.15      536.45     14.02 o
  -5   4   5       92.33      103.74      3.54 o
  -4   4   5       88.04       82.27      2.80 o
  -3   4   5       71.00       67.08      3.05 o
  -2   4   5     1172.55     1155.11     15.88 o
  -1   4   5      556.71      546.40     14.51 o
   0   4   5       43.07       44.93      1.83 o
   1   4   5      441.29      437.19      7.28 o
   2   4   5     1093.81     1004.70     36.93 o
   3   4   5       69.89       64.21      3.70 o
   4   4   5       85.92       75.86      6.67 o
   5   4   5       36.27       33.27      8.16 o
  -9   5   5        7.33        6.17      4.08 o
  -8   5   5        7.79        7.07      6.56 o
  -7   5   5       15.36       10.19      2.37 o
  -6   5   5      127.48      129.03      4.48 o
  -5   5   5      340.13      310.63      6.55 o
  -4   5   5     2536.39     2530.13     43.06 o
  -3   5   5     1128.71     1163.09     18.78 o
  -2   5   5     2961.23     3027.46     46.90 o
  -1   5   5      666.01      664.64      9.76 o
   0   5   5      254.81      281.94      5.48 o
   1   5   5       24.91       27.05      1.66 o
   2   5   5      783.23      880.24     46.41 o
   3   5   5      468.95      485.28     17.84 o
   4   5   5      307.97      307.68     12.63 o
  -9   6   5        0.24        1.06      3.54 o
  -8   6   5       14.62       10.65      4.15 o
  -7   6   5      133.38      143.45      5.24 o
  -6   6   5      301.04      278.92      6.57 o
  -5   6   5        0.13        2.67      1.53 o
  -4   6   5      303.83      349.62     11.97 o
  -3   6   5        9.35        8.92      1.53 o
  -2   6   5     1176.59     1152.94     17.49 o
  -1   6   5      243.41      245.47      4.77 o
   0   6   5      459.02      433.26      7.86 o
   1   6   5      437.64      459.79      8.10 o
   2   6   5     1520.11     1435.09     38.70 o
   3   6   5       26.68       26.09      6.84 o
   4   6   5      207.37      199.89     10.04 o
  -9   7   5       31.65       28.25      4.70 o
  -8   7   5       37.58       29.59      4.61 o
  -7   7   5      216.82      228.06     13.70 o
  -6   7   5        3.23        1.80      2.16 o
  -5   7   5      481.23      524.54     11.53 o
  -4   7   5      148.12      133.15      3.87 o
  -3   7   5      666.53      652.29     20.77 o
  -2   7   5      612.69      671.97     12.37 o
  -1   7   5        8.28        9.74      1.40 o
   0   7   5       10.27       11.89      1.51 o
   1   7   5      294.89      284.47      6.15 o
   2   7   5      226.41      238.99      9.58 o
   3   7   5      497.05      513.01     18.32 o
   4   7   5       24.94        6.88     26.71 o
  -9   8   5       64.53       63.88      9.75 o
  -8   8   5     1384.56     1368.18     48.16 o
  -7   8   5      434.30      443.00     13.12 o
  -6   8   5      618.72      602.75     27.40 o
  -5   8   5      506.36      571.01     15.19 o
  -4   8   5      297.61      289.48      6.96 o
  -3   8   5       27.48       23.74      1.85 o
  -2   8   5        0.12       -1.74      1.42 o
  -1   8   5      155.41      150.91      4.08 o
   0   8   5     1613.88     1698.40     70.57 o
   1   8   5      654.17      680.21     18.06 o
   2   8   5       53.56       51.56      4.21 o
   3   8   5      121.18      129.36      6.35 o
   4   8   5       15.19        9.58     12.73 o
  -8   9   5       20.93        8.52     12.56 o
  -7   9   5       35.93       29.84      3.84 o
  -6   9   5       80.36       88.48      5.44 o
  -5   9   5      352.14      364.14     13.78 o
  -4   9   5      172.51      174.56      5.47 o
  -3   9   5       87.72       92.16      3.21 o
  -2   9   5        8.36        5.18      1.45 o
  -1   9   5      109.77      114.92      4.60 o
   0   9   5       52.14       40.49      2.26 o
   1   9   5      177.44      162.27      5.51 o
   2   9   5        2.77        0.24      3.16 o
   3   9   5       41.43       33.50      3.59 o
   4   9   5        5.10        2.94      5.62 o
  -8  10   5      216.16      169.70     12.52 o
  -7  10   5      435.33      433.85     23.05 o
  -6  10   5       54.90       52.34      4.30 o
  -5  10   5      280.86      302.04      9.25 o
  -4  10   5      205.21      202.47      5.89 o
  -3  10   5      975.92      946.40     17.35 o
  -2  10   5        1.13       -0.63      1.82 o
  -1  10   5     1217.79     1242.77     22.00 o
   0  10   5       89.88       84.37      3.57 o
   1  10   5      215.00      209.38     20.47 o
   2  10   5      200.82      190.12      9.39 o
   3  10   5       37.12       33.31      3.76 o
   4  10   5       70.48       90.51     22.81 o
  -8  11   5       56.11       56.46      6.58 o
  -7  11   5        0.04        1.59      2.77 o
  -6  11   5       80.41       79.96      5.11 o
  -5  11   5      151.09      150.62      6.46 o
  -4  11   5      208.14      190.26     13.63 o
  -3  11   5       21.54       21.78      2.22 o
  -2  11   5      482.82      492.92     15.67 o
  -1  11   5        3.59        0.49      2.50 o
   0  11   5      175.77      184.31      7.06 o
   1  11   5       13.72       13.67      2.87 o
   2  11   5      352.09      351.76     15.09 o
   3  11   5        8.28       10.97      3.59 o
  -8  12   5      162.51      140.41     13.45 o
  -7  12   5      101.54       87.22     10.85 o
  -6  12   5       17.21        8.39      3.39 o
  -5  12   5      245.01      277.22      9.51 o
  -4  12   5     1048.48     1075.74     55.34 o
  -3  12   5        9.30        6.37      2.63 o
  -2  12   5      194.41      211.01      6.30 o
  -1  12   5      275.10      277.96      9.21 o
   0  12   5       51.87       42.44      3.24 o
   1  12   5        7.52        4.31      2.90 o
   2  12   5       20.39       21.84      4.05 o
   3  12   5        0.01        2.90      4.12 o
  -7  13   5       51.95       50.84      6.26 o
  -6  13   5        1.19       -4.88      3.72 o
  -5  13   5      689.05      706.59     18.54 o
  -4  13   5       29.86       35.71     11.85 o
  -3  13   5      214.17      222.88      6.89 o
  -2  13   5     1183.00     1155.20     22.87 o
  -1  13   5      504.58      491.65     11.92 o
   0  13   5       12.76        8.69      2.84 o
   1  13   5      166.20      177.52      7.83 o
   2  13   5      158.85      147.95      9.41 o
   3  13   5      341.76      351.76     17.98 o
  -7  14   5       40.60       28.08      5.92 o
  -6  14   5       13.27       10.93      6.13 o
  -5  14   5       33.67       36.53      6.57 o
  -4  14   5      178.52      189.01      7.95 o
  -3  14   5       78.20       79.45      6.11 o
  -2  14   5       24.96       28.67      3.47 o
  -1  14   5       36.69       23.21      7.18 o
   0  14   5      457.15      469.76     12.00 o
   1  14   5        2.31        5.03      3.14 o
   2  14   5       31.42       32.95      4.98 o
   3  14   5        0.13        4.55      5.75 o
  -7  15   5       19.59       17.76      6.39 o
  -6  15   5        9.48        3.30      4.42 o
  -5  15   5       39.97       30.09      4.44 o
  -4  15   5      117.30      131.98      7.09 o
  -3  15   5       13.71       18.81      3.80 o
  -2  15   5      459.19      502.90     26.68 o
  -1  15   5        3.57        2.79      5.14 o
   0  15   5      116.24      103.71      5.29 o
   1  15   5       40.85       45.52      5.22 o
   2  15   5      174.06      176.30     11.93 o
  -6  16   5        6.58       10.85      5.10 o
  -5  16   5       69.03       71.05     12.78 o
  -4  16   5       34.31       26.58      4.57 o
  -3  16   5      232.77      248.92      9.73 o
  -2  16   5       42.90       39.99      5.09 o
  -1  16   5      762.96      802.13     19.15 o
   0  16   5      232.57      229.06      8.91 o
   1  16   5      215.89      267.54     14.68 o
   2  16   5       43.69       44.28      7.21 o
  -6  17   5      310.97      286.57     12.58 o
  -5  17   5        1.98        5.68      5.76 o
  -4  17   5      404.44      391.34     36.10 o
  -3  17   5        1.47        0.96      3.70 o
  -2  17   5        0.94       -5.66      3.77 o
  -1  17   5       32.80       29.20     10.52 o
   0  17   5      104.66      107.19      7.04 o
   1  17   5       14.80       14.37      5.99 o
  -5  18   5       26.98       19.22      5.91 o
  -4  18   5      163.67      166.57      9.81 o
  -3  18   5        0.84       -1.86      4.29 o
  -2  18   5        8.66        5.14      8.01 o
  -1  18   5        3.16       -3.57      4.02 o
   0  18   5      519.84      556.92     20.45 o
   1  18   5       82.26       90.28      9.41 o
  -5  19   5      450.51      439.99     18.34 o
  -4  19   5        0.73       -2.26      4.69 o
  -3  19   5      139.69      146.68      9.06 o
  -2  19   5       62.82       58.91      8.31 o
  -1  19   5       36.44       30.34      5.46 o
   0  19   5        8.73        5.99      4.77 o
  -3  20   5        8.42       24.83      7.85 o
  -2  20   5      284.35      305.78     16.79 o
  -1  20   5       13.74        6.44      5.96 o
  -9   0   6       17.57       21.84      6.23 o
  -8   0   6     1214.29     1261.30     50.55 o
  -7   0   6      310.82      320.01     11.64 o
  -6   0   6        7.55        5.24      1.20 o
  -5   0   6     1978.21     1903.04     47.25 o
  -4   0   6       29.06       47.20      4.45 o
  -3   0   6      684.08      660.68     15.90 o
  -2   0   6     1444.53     1369.04     25.19 o
  -1   0   6     1144.28     1116.26     20.69 o
   0   0   6     4430.71     4228.33     82.52 o
   1   0   6       19.15       18.63      1.75 o
   2   0   6      267.30      277.26      8.24 o
   3   0   6      296.04      286.07     13.60 o
   4   0   6      928.66     1000.49     39.15 o
  -9   1   6       73.54       73.74      7.99 o
  -8   1   6      230.96      225.89      9.70 o
  -7   1   6      296.39      323.03     15.82 o
  -6   1   6       11.01       11.33      3.02 o
  -5   1   6      752.14      740.75     18.13 o
  -4   1   6      283.23      239.26      6.09 o
  -3   1   6      685.38      661.13     10.69 o
  -2   1   6      129.13      155.50      3.34 o
  -1   1   6      113.78      107.56      4.18 o
   0   1   6       19.04       18.00      1.35 o
   1   1   6      369.40      389.21      6.00 o
   2   1   6       46.05       42.96      2.28 o
   3   1   6      295.77      365.05     11.07 o
   4   1   6       48.59       54.11      5.86 o
  -9   2   6       31.16       41.58     11.35 o
  -8   2   6        0.54        2.48      5.48 o
  -7   2   6      433.95      465.14     14.34 o
  -6   2   6      797.66      816.76     13.09 o
  -5   2   6      712.01      716.82     12.82 o
  -4   2   6      189.65      247.44      5.13 o
  -3   2   6      609.81      574.00      8.87 o
  -2   2   6       40.84       32.63      2.73 o
  -1   2   6      913.05      887.03     23.56 o
   0   2   6        9.62        8.81      1.07 o
   1   2   6     1064.99     1049.58     14.69 o
   2   2   6       39.78       46.26      2.39 o
   3   2   6       42.17       48.35      4.47 o
   4   2   6       10.95       15.15      5.62 o
  -9   3   6      312.36      305.69     15.10 o
  -8   3   6      102.24       98.53      6.78 o
  -7   3   6      670.95      657.33     14.29 o
  -6   3   6     1574.69     1618.94     31.86 o
  -5   3   6      264.50      301.99      8.84 o
  -4   3   6     5851.01     5645.28    174.71 o
  -3   3   6      122.20      140.88      3.64 o
  -2   3   6      149.83      153.23      3.11 o
  -1   3   6      315.45      325.05      5.13 o
   0   3   6      834.09      845.89     12.94 o
   1   3   6      108.36      110.65      4.39 o
   2   3   6      601.77      639.09     14.09 o
   3   3   6        8.11        5.40      6.32 o
   4   3   6      307.75      305.29     14.09 o
  -9   4   6       22.83       27.35      4.91 o
  -8   4   6      338.76      366.74     27.93 o
  -7   4   6      194.55      200.50      7.45 o
  -6   4   6      568.79      554.56     17.57 o
  -5   4   6       88.77       91.69      3.04 o
  -4   4   6      437.77      461.45     28.77 o
  -3   4   6      219.93      188.97      4.48 o
  -2   4   6      590.04      618.17      9.42 o
  -1   4   6      573.52      527.12      8.37 o
   0   4   6     1624.15     1588.57     38.95 o
   1   4   6        7.24        4.05      1.46 o
   2   4   6       23.11       19.34      2.23 o
   3   4   6        3.29        1.27      4.58 o
   4   4   6       33.25       21.00      6.35 o
  -9   5   6      373.21      355.35     16.70 o
  -8   5   6      230.57      232.59     10.68 o
  -7   5   6       42.41       48.23      3.88 o
  -6   5   6       29.31       28.50      2.80 o
  -5   5   6      774.97      821.85     13.17 o
  -4   5   6      250.77      244.37     14.98 o
  -3   5   6     1726.08     1673.55     27.03 o
  -2   5   6      454.45      438.36      9.41 o
  -1   5   6       72.69       64.81      2.49 o
   0   5   6       16.89       19.96      1.76 o
   1   5   6      781.52      807.19     15.84 o
   2   5   6      144.05      124.74      5.59 o
   3   5   6      414.50      441.03     19.66 o
   4   5   6       74.05       71.75      7.81 o
  -9   6   6       44.01       42.09      5.81 o
  -8   6   6     1239.09     1322.06     88.72 o
  -7   6   6        8.66       11.20      2.65 o
  -6   6   6       60.05       65.03      4.38 o
  -5   6   6      373.07      353.28     17.35 o
  -4   6   6      315.51      302.34      7.41 o
  -3   6   6      159.53      159.27      4.72 o
  -2   6   6      757.95      710.53     12.06 o
  -1   6   6       35.03       34.39      4.83 o
   0   6   6     1979.52     1868.57     28.71 o
   1   6   6       42.21       30.70      3.09 o
   2   6   6       93.24       96.40      4.64 o
   3   6   6       15.80       10.70      2.77 o
   4   6   6      233.72      320.56     26.61 o
  -9   7   6       27.14       31.90      7.69 o
  -8   7   6       47.54       51.35      7.73 o
  -7   7   6       34.84       36.65     19.06 o
  -6   7   6       98.60       83.29      4.65 o
  -5   7   6     1324.15     1302.15     29.33 o
  -4   7   6       29.32       30.89      4.39 o
  -3   7   6     1610.76     1614.57     67.09 o
  -2   7   6       11.04       13.07      1.90 o
  -1   7   6      228.18      214.02      5.19 o
   0   7   6        1.55        1.52      1.74 o
   1   7   6      626.79      691.26     17.91 o
   2   7   6        8.29        8.38      6.45 o
   3   7   6      455.88      507.96     23.42 o
  -9   8   6      375.40      348.93     36.76 o
  -8   8   6      111.19       95.96      7.71 o
  -7   8   6      609.21      612.82     27.79 o
  -6   8   6      534.74      538.27     39.12 o
  -5   8   6        3.40        2.71      2.62 o
  -4   8   6      183.11      199.87      6.13 o
  -3   8   6     1521.34     1592.96     55.46 o
  -2   8   6       76.61       85.78      7.93 o
  -1   8   6     1180.62     1224.14     21.00 o
   0   8   6      131.03      109.18      3.65 o
   1   8   6      517.86      565.73     16.93 o
   2   8   6       61.51       60.35      4.81 o
   3   8   6       53.12       45.64      7.31 o
  -8   9   6      307.83      282.14     13.95 o
  -7   9   6       67.48       63.73      4.98 o
  -6   9   6       19.90       13.30      4.90 o
  -5   9   6       16.92       23.58      4.13 o
  -4   9   6     3204.94     3292.57    107.42 o
  -3   9   6       11.16       15.14      2.57 o
  -2   9   6      976.41      869.90     18.38 o
  -1   9   6        6.58        3.89      3.46 o
   0   9   6      175.21      181.47      6.16 o
   1   9   6       27.68       21.84      4.33 o
   2   9   6      540.49      559.12     19.76 o
   3   9   6        9.24        2.55      5.51 o
  -8  10   6      122.74      110.88     11.03 o
  -7  10   6      342.06      332.21     20.38 o
  -6  10   6       11.76        8.98      3.41 o
  -5  10   6       33.79       31.87      3.84 o
  -4  10   6      486.04      484.43     11.22 o
  -3  10   6      486.48      496.18     30.46 o
  -2  10   6       32.45       23.80      2.71 o
  -1  10   6     1596.59     1640.41     30.63 o
   0  10   6      105.19       81.34      4.10 o
   1  10   6       29.76       41.45      4.57 o
   2  10   6        6.58       11.69      4.02 o
   3  10   6        2.75       -6.06      5.49 o
  -8  11   6       55.22       56.69      7.57 o
  -7  11   6       65.93       68.61      5.22 o
  -6  11   6        0.13        1.77      3.31 o
  -5  11   6      376.38      448.17     20.80 o
  -4  11   6       23.50       26.20      2.80 o
  -3  11   6      368.55      383.72     10.12 o
  -2  11   6      452.33      487.92     20.04 o
  -1  11   6      104.95      128.07     11.76 o
   0  11   6      314.73      328.29     11.33 o
   1  11   6      893.17      913.40     28.07 o
   2  11   6        2.79        2.63      3.11 o
  -8  12   6       96.02       87.51      7.75 o
  -7  12   6       35.17       43.10      7.66 o
  -6  12   6      169.00      161.21      9.94 o
  -5  12   6      219.46      232.75     17.71 o
  -4  12   6      371.49      427.64     22.35 o
  -3  12   6       68.60       83.49      7.36 o
  -2  12   6      367.57      364.56      9.34 o
  -1  12   6       19.59       20.44      2.98 o
   0  12   6      266.91      295.58      9.58 o
   1  12   6       81.28       73.49      6.37 o
   2  12   6       99.56       99.00      7.09 o
  -7  13   6        5.18        5.45      4.12 o
  -6  13   6       16.93        9.89      3.91 o
  -5  13   6      392.70      396.75     16.14 o
  -4  13   6      117.61      126.61     14.30 o
  -3  13   6      211.21      218.31     16.98 o
  -2  13   6       78.94       88.54      4.38 o
  -1  13   6        8.63        2.76      2.51 o
   0  13   6       26.09       21.98      4.07 o
   1  13   6       16.62       21.98      5.22 o
   2  13   6      101.46      107.19      8.02 o
  -7  14   6      271.53      286.74     12.70 o
  -6  14   6      181.39      184.82     15.35 o
  -5  14   6       40.58       40.72      5.03 o
  -4  14   6      346.59      357.24     11.36 o
  -3  14   6       68.46       56.40      4.06 o
  -2  14   6      194.46      179.70      6.83 o
  -1  14   6      746.45      795.14     69.30 o
   0  14   6       61.23       60.59      5.29 o
   1  14   6       79.50       80.01      6.92 o
   2  14   6       31.29       18.25      5.03 o
  -7  15   6      224.52      222.36     27.97 o
  -6  15   6      472.87      505.19     18.21 o
  -5  15   6       46.28       37.14     11.96 o
  -4  15   6      482.25      519.44     15.66 o
  -3  15   6       78.58       75.58      5.75 o
  -2  15   6       26.87       25.84      3.86 o
  -1  15   6      112.04      108.99      8.57 o
   0  15   6      310.57      321.68     12.76 o
   1  15   6       97.86      108.15      8.69 o
  -6  16   6      108.37      105.98      8.50 o
  -5  16   6       48.32       46.77      6.29 o
  -4  16   6       11.77        4.21      8.84 o
  -3  16   6        0.01        0.49      2.99 o
  -2  16   6       56.49       56.45      4.43 o
  -1  16   6       30.81       37.31      4.29 o
   0  16   6       59.97       51.77      6.01 o
   1  16   6       27.14       14.85      5.00 o
  -6  17   6        7.72        8.93      7.30 o
  -5  17   6      136.77      133.47     11.10 o
  -4  17   6      117.85      113.15      7.65 o
  -3  17   6      147.78      158.94      9.09 o
  -2  17   6       87.21       83.94      6.03 o
  -1  17   6        9.46       -3.81      3.81 o
   0  17   6       28.83       26.87      5.29 o
  -5  18   6       21.23        4.14      7.42 o
  -4  18   6        0.44        0.71      4.45 o
  -3  18   6      183.59      161.91      9.77 o
  -2  18   6      535.50      523.86     34.10 o
  -1  18   6        9.87        3.11      6.01 o
   0  18   6      422.36      415.37     20.81 o
  -4  19   6      143.23      130.31     14.64 o
  -3  19   6       50.13       51.06      7.85 o
  -2  19   6        3.19        2.50      4.76 o
  -1  19   6        0.03       -4.77      5.00 o
  -9   1   7      132.49      128.44      8.92 o
  -8   1   7      187.08      193.67      9.05 o
  -7   1   7      199.06      218.29     10.29 o
  -6   1   7      685.79      727.53     12.40 o
  -5   1   7      371.54      389.44     11.61 o
  -4   1   7       40.10       35.97      2.75 o
  -3   1   7       45.38       39.39      3.38 o
  -2   1   7     1915.58     1883.53     27.55 o
  -1   1   7      223.03      214.99      4.17 o
   0   1   7       28.08       26.75      1.80 o
   1   1   7      374.36      377.50      8.08 o
   2   1   7       80.82       74.84      3.11 o
   3   1   7        2.98        0.21      4.14 o
  -9   2   7       26.94       35.78      9.53 o
  -8   2   7       16.33       14.51      3.04 o
  -7   2   7      428.15      405.34     10.35 o
  -6   2   7      184.34      182.06      7.26 o
  -5   2   7      835.09      776.53     13.67 o
  -4   2   7      838.33      802.17     14.09 o
  -3   2   7      533.39      494.52      8.76 o
  -2   2   7      528.63      475.76     11.15 o
  -1   2   7        9.35        8.01      1.45 o
   0   2   7      128.89      122.79      3.15 o
   1   2   7       10.66        8.19      1.95 o
   2   2   7      371.29      367.04      9.11 o
   3   2   7      102.27       81.77     11.70 o
  -9   3   7        1.77       -0.37      4.85 o
  -8   3   7        0.12        4.41      3.04 o
  -7   3   7        1.07        5.48      4.90 o
  -6   3   7        6.71        5.79      2.54 o
  -5   3   7       67.32       68.49      2.87 o
  -4   3   7        0.56        0.69      1.09 o
  -3   3   7       13.87       14.06      1.50 o
  -2   3   7      145.34      141.89      3.25 o
  -1   3   7       42.62       41.05      2.24 o
   0   3   7      575.47      563.18     10.39 o
   1   3   7        0.41        1.24      3.82 o
   2   3   7        2.29        1.45      1.86 o
   3   3   7       34.85       30.19      9.90 o
  -9   4   7      127.85      122.10      8.71 o
  -8   4   7       47.90       45.02      4.25 o
  -7   4   7        0.05        5.22      2.45 o
  -6   4   7        0.72        0.21      2.64 o
  -5   4   7        8.83        7.23      2.17 o
  -4   4   7      536.60      505.33      9.31 o
  -3   4   7     1642.94     1631.95     24.75 o
  -2   4   7      664.79      675.75     20.13 o
  -1   4   7      645.63      606.54      9.96 o
   0   4   7      710.81      673.17     13.48 o
   1   4   7       46.38       33.34      3.05 o
   2   4   7      118.00      115.67     10.72 o
   3   4   7       78.35       86.26      7.69 o
  -9   5   7      126.97      126.27      8.94 o
  -8   5   7       13.50        9.99      3.65 o
  -7   5   7       92.66       84.33      4.52 o
  -6   5   7      145.39      147.77      5.85 o
  -5   5   7      112.04      124.34      4.89 o
  -4   5   7       79.23       86.83      2.63 o
  -3   5   7       49.93       53.29      2.66 o
  -2   5   7       36.24       36.70      3.38 o
  -1   5   7      536.05      544.63      9.35 o
   0   5   7       88.23      101.29      4.19 o
   1   5   7       53.39       54.20      4.18 o
   2   5   7       67.01       61.20      3.65 o
   3   5   7        0.02        0.64      2.21 o
  -9   6   7       13.52       15.68      5.91 o
  -8   6   7        3.36        3.89      3.28 o
  -7   6   7      259.40      270.09      8.27 o
  -6   6   7      292.61      305.37      9.99 o
  -5   6   7        1.11        2.32      1.54 o
  -4   6   7       23.87       34.85      4.81 o
  -3   6   7        4.04        3.22      1.68 o
  -2   6   7        2.69        4.03      2.01 o
  -1   6   7       78.83       84.20      6.15 o
   0   6   7      206.48      177.67      8.15 o
   1   6   7       11.58       16.69     10.64 o
   2   6   7      119.13      105.53     17.11 o
   3   6   7       19.23       16.89     10.90 o
  -9   7   7        7.40       14.38      5.86 o
  -8   7   7        1.37        3.66      4.88 o
  -7   7   7       43.76       33.67      4.61 o
  -6   7   7      518.97      567.39     15.00 o
  -5   7   7      527.40      569.49     42.84 o
  -4   7   7      247.94      244.54      6.77 o
  -3   7   7      276.98      256.97      6.31 o
  -2   7   7       72.34       73.75      5.74 o
  -1   7   7       18.34       14.88      3.51 o
   0   7   7       36.72       45.12      4.17 o
   1   7   7      339.69      368.16     27.47 o
   2   7   7      227.09      219.73     13.25 o
   3   7   7      160.30      145.31     16.79 o
  -9   8   7       21.16       27.12      5.91 o
  -8   8   7       36.48       44.95      4.95 o
  -7   8   7       16.88       16.63      3.72 o
  -6   8   7      809.01      853.95     20.74 o
  -5   8   7     1565.72     1550.35     29.48 o
  -4   8   7       76.73       70.22      7.50 o
  -3   8   7      378.66      369.90     16.76 o
  -2   8   7      532.70      507.97     12.03 o
  -1   8   7      169.89      165.55     10.92 o
   0   8   7      121.51      131.85      6.39 o
   1   8   7       19.79       19.36      3.82 o
   2   8   7       19.71       35.36      8.39 o
  -8   9   7        8.81        2.67      6.43 o
  -7   9   7        0.33        3.48      3.44 o
  -6   9   7       29.99       44.15      4.33 o
  -5   9   7        6.70        7.98      2.14 o
  -4   9   7      151.81      179.81      6.36 o
  -3   9   7      385.16      378.84      9.52 o
  -2   9   7      558.11      511.51     11.68 o
  -1   9   7      373.74      347.96      9.34 o
   0   9   7        1.94        0.48      3.14 o
   1   9   7       27.66       26.08      4.74 o
   2   9   7       39.32       25.80      7.47 o
  -8  10   7       24.92       25.43      6.00 o
  -7  10   7        7.93       13.35      6.36 o
  -6  10   7      765.82      838.67     20.66 o
  -5  10   7      162.36      170.17      5.66 o
  -4  10   7      245.04      260.00      7.76 o
  -3  10   7      290.47      318.95      8.67 o
  -2  10   7      226.85      250.89     13.40 o
  -1  10   7      103.53       96.28      4.76 o
   0  10   7      120.50      115.33      6.32 o
   1  10   7        8.80        2.63      3.38 o
   2  10   7      226.99      250.13     14.83 o
  -8  11   7       19.32       14.32      6.29 o
  -7  11   7       57.06       50.37      8.84 o
  -6  11   7      177.64      170.37     15.71 o
  -5  11   7        2.24        4.33      4.06 o
  -4  11   7      408.53      428.83     24.88 o
  -3  11   7        5.99        3.04      3.10 o
  -2  11   7      228.77      202.05      9.11 o
  -1  11   7       82.08       90.26      4.91 o
   0  11   7      300.52      287.65     13.12 o
   1  11   7        0.75        3.11      4.53 o
   2  11   7       41.40       50.67     11.45 o
  -8  12   7       69.97       69.17      7.95 o
  -7  12   7       11.91       10.15      5.23 o
  -6  12   7        9.10       15.39      7.89 o
  -5  12   7       39.54       52.55      7.81 o
  -4  12   7      159.64      161.51      6.16 o
  -3  12   7        0.36        3.52      2.36 o
  -2  12   7       41.61       38.72      7.77 o
  -1  12   7       12.31       11.07      3.25 o
   0  12   7      183.53      169.79      9.67 o
   1  12   7       20.92       20.83      5.08 o
  -7  13   7      218.17      203.33     10.36 o
  -6  13   7      244.38      243.85     11.70 o
  -5  13   7       36.29       41.31      5.25 o
  -4  13   7      327.09      348.73     13.16 o
  -3  13   7       43.04       36.12      3.65 o
  -2  13   7      396.85      398.45     11.28 o
  -1  13   7      306.66      313.95     11.52 o
   0  13   7      709.55      733.39     29.34 o
   1  13   7      260.90      266.03     14.63 o
  -7  14   7        4.82        5.43     11.75 o
  -6  14   7        2.32       -6.45      5.29 o
  -5  14   7      360.77      363.24     13.17 o
  -4  14   7        6.86        5.86      3.36 o
  -3  14   7       81.66       86.83      7.96 o
  -2  14   7      304.81      319.03     10.23 o
  -1  14   7       56.73       49.79      5.46 o
   0  14   7      219.53      232.34     13.22 o
   1  14   7       33.28       27.35      5.99 o
  -7  15   7        3.29        2.24      4.86 o
  -6  15   7       65.01       69.07      7.08 o
  -5  15   7       14.19       24.57      5.76 o
  -4  15   7      341.53      325.08     10.81 o
  -3  15   7       39.31       42.87      5.30 o
  -2  15   7       54.64       57.37      9.83 o
  -1  15   7       93.78      106.54      7.02 o
   0  15   7       95.86       92.65      8.33 o
  -6  16   7      257.17      248.46     14.26 o
  -5  16   7        5.41        4.64      4.58 o
  -4  16   7        0.20        4.00      7.64 o
  -3  16   7       45.29       44.43      4.75 o
  -2  16   7      178.24      181.88     12.09 o
  -1  16   7      139.42      150.22      8.72 o
   0  16   7       23.07       24.83      6.18 o
  -5  17   7        3.45        1.57      5.86 o
  -4  17   7        0.67       -4.78      4.20 o
  -3  17   7       79.52       82.57     30.29 o
  -2  17   7       22.72       12.78      4.95 o
  -1  17   7      367.08      394.82     15.37 o
  -4  18   7      155.61      143.93     16.00 o
  -3  18   7        5.11        9.53      6.37 o
  -2  18   7      100.63      106.85      8.00 o
  -9   0   8       53.48       62.77      9.82 o
  -8   0   8       69.85       64.51      6.47 o
  -7   0   8      634.94      735.90     21.84 o
  -6   0   8       21.67       20.14      4.31 o
  -5   0   8     1866.11     2135.19     54.34 o
  -4   0   8       10.60        9.77      3.38 o
  -3   0   8      289.96      276.23     10.30 o
  -2   0   8      932.51      999.51     26.41 o
  -1   0   8      291.30      259.01      8.48 o
   0   0   8       44.34       39.66      3.90 o
   1   0   8      534.42      530.94     14.97 o
   2   0   8      141.73      162.99     11.85 o
  -9   1   8       19.04       20.75      5.69 o
  -8   1   8     1126.95     1204.86     25.44 o
  -7   1   8       60.19       54.91      4.04 o
  -6   1   8      192.03      212.82     14.03 o
  -5   1   8       90.59       81.72      4.44 o
  -4   1   8     1536.44     1463.84     27.20 o
  -3   1   8       12.70       14.25      2.40 o
  -2   1   8     1700.30     1641.49     26.77 o
  -1   1   8        0.01        2.03      1.85 o
   0   1   8      620.08      615.34     21.17 o
   1   1   8      155.62      172.81      5.17 o
   2   1   8       28.37       33.14      5.58 o
  -9   2   8       29.25       21.11      9.60 o
  -8   2   8       81.60       77.70      5.20 o
  -7   2   8        3.20        1.20      3.59 o
  -6   2   8       82.44       86.93      3.74 o
  -5   2   8       27.41       26.77      5.54 o
  -4   2   8     1195.78     1201.37     20.35 o
  -3   2   8        3.92        2.27      1.50 o
  -2   2   8     1125.90     1105.52     22.13 o
  -1   2   8      174.91      179.37     10.55 o
   0   2   8      308.59      311.78     18.85 o
   1   2   8       10.92        9.76      2.44 o
   2   2   8      703.93      789.73     26.39 o
  -9   3   8      399.48      424.91     19.39 o
  -8   3   8        2.60       -3.36      3.29 o
  -7   3   8      322.65      360.24     16.43 o
  -6   3   8      207.63      185.51      5.27 o
  -5   3   8        0.06        0.81      1.79 o
  -4   3   8      337.63      333.59      7.61 o
  -3   3   8     2560.52     2518.22     35.71 o
  -2   3   8        0.82       -0.09      1.70 o
  -1   3   8     1402.93     1385.79     23.62 o
   0   3   8       11.77       11.39      2.88 o
   1   3   8       82.67       72.10      3.99 o
   2   3   8        9.50       14.81      5.39 o
  -9   4   8        4.50        7.85      6.67 o
  -8   4   8       15.50       13.93      3.87 o
  -7   4   8        6.82       11.95      2.94 o
  -6   4   8      753.39      736.07     14.32 o
  -5   4   8       38.56       52.97      3.03 o
  -4   4   8     1590.19     1582.33     43.61 o
  -3   4   8      145.09      127.24      3.68 o
  -2   4   8       84.28       85.05      3.61 o
  -1   4   8       72.03       69.68      3.20 o
   0   4   8      260.91      259.04      7.75 o
   1   4   8      117.47      121.23     14.05 o
   2   4   8       42.19       44.65      5.93 o
  -9   5   8       62.65       63.78      7.41 o
  -8   5   8     1113.76     1174.62     27.37 o
  -7   5   8        0.03        3.00      3.38 o
  -6   5   8      202.33      210.48      7.30 o
  -5   5   8       97.97      103.20      4.36 o
  -4   5   8      314.38      302.70      7.54 o
  -3   5   8       46.15       47.55      3.01 o
  -2   5   8       44.39       50.69      3.10 o
  -1   5   8      299.24      277.89      6.82 o
   0   5   8      337.26      373.42      9.93 o
   1   5   8      106.98      110.83      5.42 o
   2   5   8        2.75        7.71      4.68 o
  -9   6   8      132.36      140.01     10.68 o
  -8   6   8      122.56      101.70      5.82 o
  -7   6   8      560.56      573.89     14.68 o
  -6   6   8        0.49        3.74      3.51 o
  -5   6   8     2041.12     2161.09     40.81 o
  -4   6   8        3.03        5.90      1.60 o
  -3   6   8      678.89      729.47     25.59 o
  -2   6   8      246.32      226.95      6.04 o
  -1   6   8        0.02        2.41      2.20 o
   0   6   8       43.81       47.18      4.81 o
   1   6   8      561.03      562.86     16.34 o
   2   6   8       10.48       10.25      8.33 o
  -9   7   8      101.58      108.31     12.28 o
  -8   7   8        4.31        6.82      4.08 o
  -7   7   8      236.77      247.03      9.00 o
  -6   7   8       97.90       97.17      5.58 o
  -5   7   8      157.52      145.49      5.52 o
  -4   7   8       42.96       37.05      3.18 o
  -3   7   8      226.39      235.79      7.09 o
  -2   7   8      413.06      431.18     21.21 o
  -1   7   8       59.70       56.58      4.06 o
   0   7   8       94.50       79.95      4.91 o
   1   7   8       32.88       31.10      8.90 o
  -9   8   8       97.42       99.61      9.06 o
  -8   8   8      156.33      141.48     15.63 o
  -7   8   8       13.41       14.39      4.04 o
  -6   8   8      286.32      322.79     21.98 o
  -5   8   8      200.52      202.54     11.63 o
  -4   8   8      371.85      419.92     10.14 o
  -3   8   8      155.52      154.87      8.01 o
  -2   8   8       29.91       25.96      3.48 o
  -1   8   8       73.25       66.26      5.03 o
   0   8   8      653.58      713.00     40.11 o
   1   8   8        0.20        1.27      3.06 o
  -8   9   8       19.49       16.39      4.71 o
  -7   9   8      355.28      404.75     19.78 o
  -6   9   8      247.99      264.33     16.16 o
  -5   9   8       58.04       56.21      5.47 o
  -4   9   8       33.56       32.25      5.22 o
  -3   9   8      212.00      226.83     11.81 o
  -2   9   8       41.48       35.40      3.23 o
  -1   9   8     1265.59     1310.13     32.50 o
   0   9   8       58.24       39.66      5.46 o
   1   9   8      190.45      182.30     17.52 o
  -8  10   8        1.04        8.21     16.28 o
  -7  10   8       14.91       16.73      4.66 o
  -6  10   8      283.98      290.73     11.12 o
  -5  10   8      256.98      269.16      8.08 o
  -4  10   8      326.50      371.78     11.93 o
  -3  10   8        6.05        8.84      2.79 o
  -2  10   8       17.03        5.75      3.11 o
  -1  10   8       15.97       11.49      3.57 o
   0  10   8       64.67       76.99      7.88 o
   1  10   8      207.74      231.46     10.55 o
  -8  11   8      206.54      191.42     22.25 o
  -7  11   8       21.00        6.85      7.68 o
  -6  11   8      288.37      309.41     11.87 o
  -5  11   8        8.23        6.60      3.78 o
  -4  11   8      218.12      206.97      6.99 o
  -3  11   8        0.09       -1.35      1.90 o
  -2  11   8      531.18      569.80     14.53 o
  -1  11   8        4.56        6.92      3.59 o
   0  11   8      223.47      193.54     11.61 o
   1  11   8        3.32        0.70      9.90 o
  -7  12   8      228.49      220.79     14.87 o
  -6  12   8       21.60       10.99      5.32 o
  -5  12   8      842.91      892.85     26.95 o
  -4  12   8       80.58       83.42     11.82 o
  -3  12   8      688.82      803.01     18.38 o
  -2  12   8        5.83       13.02      3.94 o
  -1  12   8       56.24       61.07      5.56 o
   0  12   8        2.86        2.90      4.12 o
  -7  13   8       99.14      108.67     23.35 o
  -6  13   8       10.28        3.72      4.37 o
  -5  13   8        8.66        4.34      3.98 o
  -4  13   8       96.77       94.26     10.05 o
  -3  13   8       31.33       29.10      6.12 o
  -2  13   8      373.47      388.61     33.16 o
  -1  13   8       19.07       16.31      5.00 o
   0  13   8        2.40        2.63      5.27 o
  -7  14   8       16.45        8.49      5.64 o
  -6  14   8      201.00      207.81     10.14 o
  -5  14   8        0.16        1.17      8.59 o
  -4  14   8      274.79      287.89     18.88 o
  -3  14   8        8.65        5.10      7.06 o
  -2  14   8        9.41       11.28      4.57 o
  -1  14   8        2.41       -9.30      6.20 o
  -6  15   8        0.01        3.97      7.27 o
  -5  15   8       25.11       21.86      5.28 o
  -4  15   8      100.91       87.67     10.03 o
  -3  15   8      475.54      484.85     15.95 o
  -2  15   8       40.45       30.17      5.44 o
  -1  15   8      509.16      588.03     26.27 o
  -5  16   8       11.52        6.89      5.01 o
  -4  16   8      156.79      168.99     10.86 o
  -3  16   8        4.95       10.29      4.45 o
  -2  16   8       77.83       76.18      7.02 o
  -9   1   9      131.86      142.74      9.67 o
  -8   1   9       81.05       80.69      5.18 o
  -7   1   9        0.10        0.40      3.13 o
  -6   1   9      126.73      119.37      4.76 o
  -5   1   9      349.86      367.37      9.85 o
  -4   1   9     2366.49     2350.59     42.44 o
  -3   1   9     1062.32     1034.55     18.41 o
  -2   1   9       30.18       25.21      2.74 o
  -1   1   9      398.74      388.68     22.26 o
   0   1   9       45.47       34.00      3.41 o
   1   1   9        9.22       10.15      3.13 o
  -9   2   9        7.31       10.00      9.70 o
  -8   2   9        4.56        2.75      3.46 o
  -7   2   9       44.11       45.52      4.50 o
  -6   2   9      110.61      104.54      4.39 o
  -5   2   9      300.11      314.47      7.50 o
  -4   2   9      418.39      466.55      9.95 o
  -3   2   9      173.10      172.41      5.46 o
  -2   2   9        5.04        5.76      4.67 o
  -1   2   9        1.03        4.31      2.76 o
   0   2   9      125.33      137.80      5.68 o
   1   2   9      282.90      284.97     15.42 o
  -9   3   9       30.98       19.51     10.58 o
  -8   3   9       10.75        7.06      3.82 o
  -7   3   9       22.14       28.85      6.84 o
  -6   3   9      142.87      141.23      4.94 o
  -5   3   9      128.71      144.56      5.10 o
  -4   3   9        0.52        0.44      2.06 o
  -3   3   9       26.22       25.21      2.39 o
  -2   3   9      217.54      205.16      5.65 o
  -1   3   9        3.52       -0.18      2.93 o
   0   3   9       10.54       11.95      3.83 o
   1   3   9        0.05        2.15      6.93 o
  -9   4   9      331.89      351.03     16.98 o
  -8   4   9        0.15       -3.96      5.26 o
  -7   4   9       91.65      103.85      5.90 o
  -6   4   9       10.90       11.96      3.22 o
  -5   4   9       31.48       33.45      3.92 o
  -4   4   9      705.38      715.90     12.29 o
  -3   4   9       71.45       64.84      2.98 o
  -2   4   9       60.42       60.77      4.68 o
  -1   4   9      186.54      190.96      6.93 o
   0   4   9      423.41      472.41     25.55 o
   1   4   9       89.81       92.62     10.99 o
  -9   5   9       30.31       26.22      6.43 o
  -8   5   9        0.66        4.92      5.24 o
  -7   5   9        9.47       17.45      5.62 o
  -6   5   9       39.24       43.32      6.17 o
  -5   5   9       73.27       68.01      5.64 o
  -4   5   9       32.69       26.68      3.22 o
  -3   5   9      423.34      437.47     19.66 o
  -2   5   9      290.35      293.30      7.09 o
  -1   5   9      168.59      168.23     12.64 o
   0   5   9      215.47      248.04     19.48 o
   1   5   9       58.65       57.24      6.75 o
  -9   6   9       16.17        9.58      7.33 o
  -8   6   9       35.04       20.68      4.11 o
  -7   6   9       31.13       22.05      3.70 o
  -6   6   9       49.72       36.69      5.29 o
  -5   6   9        5.61        7.45      3.13 o
  -4   6   9        6.20        6.68      2.03 o
  -3   6   9       11.58        8.00      3.48 o
  -2   6   9        7.82        6.28      2.75 o
  -1   6   9       50.55       45.53      6.47 o
   0   6   9        9.60       11.74      3.89 o
   1   6   9       33.36       18.25      5.29 o
  -8   7   9      313.38      313.57     14.25 o
  -7   7   9       15.94       12.83      3.65 o
  -6   7   9        0.01       -2.72      3.38 o
  -5   7   9      158.78      181.25     13.04 o
  -4   7   9      416.86      410.40     26.81 o
  -3   7   9      183.45      201.17      9.91 o
  -2   7   9       68.45       72.12      4.71 o
  -1   7   9       85.42       90.55      6.21 o
   0   7   9      364.34      365.63     12.13 o
  -8   8   9       88.33       84.69      6.00 o
  -7   8   9      100.40      117.66      7.74 o
  -6   8   9       12.95       13.73      8.84 o
  -5   8   9       22.55       19.25      3.35 o
  -4   8   9      242.49      234.26      8.00 o
  -3   8   9        0.04        1.70      2.38 o
  -2   8   9       65.33       67.19      7.27 o
  -1   8   9       11.04        7.02      3.62 o
   0   8   9       28.63       33.61      4.90 o
  -8   9   9       31.95       29.12      4.87 o
  -7   9   9       29.35       33.83      8.91 o
  -6   9   9        0.65        2.06      4.06 o
  -5   9   9       61.74       65.16      5.62 o
  -4   9   9       89.91       83.17      4.71 o
  -3   9   9       63.67       57.16      4.31 o
  -2   9   9       99.13       80.41      8.50 o
  -1   9   9       56.60       50.86      5.59 o
   0   9   9       37.42       42.41      5.61 o
  -8  10   9      223.72      195.37      9.02 o
  -7  10   9      106.37       90.22     12.73 o
  -6  10   9      244.24      243.11     10.72 o
  -5  10   9       78.08       83.58      6.90 o
  -4  10   9      266.06      280.90      9.18 o
  -3  10   9        7.20        6.23      3.23 o
  -2  10   9       37.66       39.47      5.05 o
  -1  10   9      193.56      212.17     12.96 o
   0  10   9      293.77      320.07     15.92 o
  -7  11   9       50.68       42.95      5.78 o
  -6  11   9      277.40      286.92     13.77 o
  -5  11   9       11.93        8.47      4.08 o
  -4  11   9        9.92       11.30      3.53 o
  -3  11   9      343.97      357.81     47.44 o
  -2  11   9      256.82      239.47     11.02 o
  -1  11   9      240.85      240.91     13.46 o
  -7  12   9      209.53      196.18     10.57 o
  -6  12   9      102.76       97.58      7.75 o
  -5  12   9      398.26      345.39     37.65 o
  -4  12   9        5.53        5.38      5.74 o
  -3  12   9       16.47       10.92      6.85 o
  -2  12   9       41.34       41.45      5.58 o
  -1  12   9       10.65       18.25      6.47 o
  -6  13   9        7.11        6.40      5.14 o
  -5  13   9      247.68      248.00     11.90 o
  -4  13   9        1.84       -1.77      3.70 o
  -3  13   9       37.50       39.84      7.09 o
  -2  13   9      254.05      261.50     14.51 o
  -6  14   9       67.97       53.36      7.73 o
  -5  14   9      154.14      142.45      9.21 o
  -4  14   9        2.27        3.16      4.50 o
  -3  14   9       22.19       23.92      6.06 o
  -2  14   9        5.52        5.03      5.48 o
  -5  15   9        0.40        2.28      5.27 o
  -4  15   9       13.11       17.81      5.45 o
  -9   0  10        6.98        0.00      2.39 o
  -8   0  10      410.99      439.67     20.12 o
  -7   0  10      171.16      162.60     10.25 o
  -6   0  10      361.25      399.75     16.09 o
  -5   0  10      510.55      537.38     18.65 o
  -4   0  10      100.68      102.11      7.83 o
  -3   0  10       54.51       44.28      5.77 o
  -2   0  10      376.79      389.29     15.28 o
  -1   0  10      207.23      228.12     12.62 o
   0   0  10     1065.96     1079.33     41.69 o
  -9   1  10       12.26        9.64      4.65 o
  -8   1  10       37.40       39.26      5.27 o
  -7   1  10      153.96      156.10      7.36 o
  -6   1  10        0.04       -3.39      2.26 o
  -5   1  10      863.51      903.24     17.43 o
  -4   1  10       36.56       43.93      3.89 o
  -3   1  10       15.02       10.97      4.45 o
  -2   1  10       39.94       38.81      4.71 o
  -1   1  10       52.37       58.05      4.74 o
   0   1  10      163.97      160.30      7.46 o
  -9   2  10      424.86      389.02     14.02 o
  -8   2  10      141.25      119.77     12.62 o
  -7   2  10        2.43        5.49      3.53 o
  -6   2  10        0.38        0.33      3.46 o
  -5   2  10      192.54      187.19      6.40 o
  -4   2  10      273.68      279.22      7.57 o
  -3   2  10      487.31      497.38     12.73 o
  -2   2  10       28.10       37.89      7.72 o
  -1   2  10      150.96      158.77      6.27 o
   0   2  10      292.65      296.79     12.80 o
  -9   3  10      101.00       91.86      7.51 o
  -8   3  10       55.31       45.63      5.23 o
  -7   3  10      155.48      165.56      7.45 o
  -6   3  10     1026.67     1056.37     30.20 o
  -5   3  10       54.02       54.55     10.90 o
  -4   3  10      245.76      252.17      7.20 o
  -3   3  10      193.64      185.88      5.67 o
  -2   3  10      139.31      129.05      6.86 o
  -1   3  10      443.61      449.96     24.63 o
   0   3  10       96.77       85.34      5.94 o
  -8   4  10        1.85        4.88      3.78 o
  -7   4  10      154.91      141.76      7.28 o
  -6   4  10       62.03       59.36      4.80 o
  -5   4  10       14.82       12.04      2.61 o
  -4   4  10      116.24      111.17      6.15 o
  -3   4  10      339.40      334.06      8.19 o
  -2   4  10       59.37       70.21      5.16 o
  -1   4  10      521.32      510.29     15.80 o
  -8   5  10       55.99       41.77      8.33 o
  -7   5  10      135.18      138.41      7.08 o
  -6   5  10       64.72       55.19      5.11 o
  -5   5  10     1162.15     1164.37     23.09 o
  -4   5  10       23.01       19.77      4.67 o
  -3   5  10        1.18        7.66      2.82 o
  -2   5  10      132.95      135.85      6.50 o
  -1   5  10        3.15        3.81      3.11 o
  -8   6  10      172.80      183.72      9.04 o
  -7   6  10        0.64       -1.81      6.59 o
  -6   6  10       40.95       49.65      5.15 o
  -5   6  10        1.73        0.34      2.41 o
  -4   6  10      639.43      694.70     23.16 o
  -3   6  10        0.51        7.82      3.58 o
  -2   6  10     1014.66     1076.14     40.09 o
  -1   6  10       49.09       47.69      4.89 o
  -8   7  10      194.34      194.85      9.28 o
  -7   7  10      212.68      190.01      8.59 o
  -6   7  10      453.31      453.20     18.76 o
  -5   7  10       75.49       82.03      5.18 o
  -4   7  10       32.26       16.19      6.59 o
  -3   7  10       50.74       45.68      4.39 o
  -2   7  10      204.84      211.18     16.48 o
  -1   7  10       51.54       53.10      4.70 o
  -8   8  10        7.80       13.34      7.87 o
  -7   8  10      168.44      162.82      8.09 o
  -6   8  10      104.43       91.39      7.16 o
  -5   8  10       11.33       10.27      6.13 o
  -4   8  10      212.93      192.63      7.94 o
  -3   8  10      122.16      136.14      7.59 o
  -2   8  10       23.02       19.17      4.19 o
  -1   8  10      270.36      278.88     10.36 o
  -7   9  10        0.04        1.42      4.00 o
  -6   9  10      402.73      415.84     16.45 o
  -5   9  10        0.08        1.61      4.12 o
  -4   9  10      218.79      227.51     12.56 o
  -3   9  10      202.22      205.78      9.77 o
  -2   9  10       17.67       20.83      5.94 o
  -7  10  10        0.71       -6.82      4.55 o
  -6  10  10       36.33       19.64      7.66 o
  -5  10  10       93.27       90.39      7.95 o
  -4  10  10       10.51        7.91      3.42 o
  -3  10  10      187.60      172.61      9.36 o
  -2  10  10        0.02       -0.96      4.53 o
  -7  11  10      148.69      137.41      9.71 o
  -6  11  10       33.31       25.97      5.76 o
  -5  11  10      266.81      257.11     18.39 o
  -4  11  10        0.70       -0.70      3.47 o
  -3  11  10       50.56       55.63      6.01 o
  -2  11  10      288.26      310.67     15.83 o
  -6  12  10      127.61      128.51      8.85 o
  -5  12  10      109.02      101.60      9.02 o
  -4  12  10       79.58       68.06     11.40 o
  -3  12  10       17.35       14.37      5.27 o
  -8   1  11       34.72       41.98      9.18 o
  -7   1  11       37.17       37.47      4.98 o
  -6   1  11       74.44       72.20      5.57 o
  -5   1  11      108.83      104.69      5.17 o
  -4   1  11        3.28        6.25      6.71 o
  -3   1  11       20.16       21.07      3.79 o
  -2   1  11        8.67       10.38      4.03 o
  -8   2  11      141.97      137.79     10.86 o
  -7   2  11      164.91      172.02     14.36 o
  -6   2  11      245.82      243.57      9.91 o
  -5   2  11        2.01        3.43      2.99 o
  -4   2  11      234.39      222.53      7.98 o
  -3   2  11      307.68      331.76     20.64 o
  -2   2  11      387.88      437.42     13.95 o
  -8   3  11       71.12       59.78      7.14 o
  -7   3  11       32.32       23.07      8.17 o
  -6   3  11      269.61      269.38     10.77 o
  -5   3  11       26.13       25.92      3.64 o
  -4   3  11       66.34       69.50      4.52 o
  -3   3  11       20.42       24.41      4.99 o
  -2   3  11       69.33       68.14      6.17 o
  -8   4  11       18.97        8.55      5.14 o
  -7   4  11       16.91       15.57      4.49 o
  -6   4  11      121.47      106.73     12.08 o
  -5   4  11        8.73        3.61      3.60 o
  -4   4  11      200.96      183.05      7.25 o
  -3   4  11       65.58       63.11      6.55 o
  -2   4  11      122.41      116.84      7.66 o
  -8   5  11       60.52       60.61      6.35 o
  -7   5  11       30.45       31.22      4.89 o
  -6   5  11       54.97       45.86      5.19 o
  -5   5  11        9.27        7.92      3.67 o
  -4   5  11      112.73      107.11      6.53 o
  -3   5  11        6.08       15.70      4.82 o
  -2   5  11       22.60       26.47      4.90 o
  -7   6  11        6.28        6.65      4.67 o
  -6   6  11      152.43      130.70      7.38 o
  -5   6  11        5.30        7.62      4.67 o
  -4   6  11       27.94       17.02      3.66 o
  -3   6  11       12.66       13.94      5.40 o
  -7   7  11      275.64      275.03     11.59 o
  -6   7  11       64.10       50.07      5.39 o
  -5   7  11      273.31      264.14     10.49 o
  -4   7  11        0.98        0.80      2.20 o
  -3   7  11        4.27        5.83      4.38 o
  -7   8  11       23.77       29.98     10.23 o
  -6   8  11       47.04       28.74      7.39 o
  -5   8  11       42.69       41.86     11.03 o
  -4   8  11      304.35      330.32     12.00 o
  -3   8  11      141.20      128.72      8.13 o
  -6   9  11       20.59       19.94      4.94 o
  -5   9  11        0.31        2.30      8.39 o
  -4   9  11       77.74       68.54      6.92 o
  -7   0  12       18.00       13.91      6.92 o
  -6   0  12        0.96        9.29      8.12 o
  -5   0  12      571.34      559.12     20.50 o
  -4   0  12       58.17       73.76      7.97 o
  -7   1  12       50.67       48.49      5.85 o
  -6   1  12       20.49       16.49      4.29 o
  -5   1  12      148.34      132.16      6.16 o
  -4   1  12       46.03       36.26      4.87 o
  -6   2  12      148.10      152.61      8.03 o
  -5   2  12        0.39       -2.72      3.64 o
  -4   2  12       20.80       18.08      5.39 o
  -6   3  12      126.92      135.03      7.75 o
  -5   3  12       44.78       36.32      7.81 o
  -6   4  12       65.35       45.72      5.89 o
  -5   4  12       32.03       29.42      5.74 o
 
